# Supplementary material for: Progress and innovations of gene cloning in wheat and its close relatives
Source: Theor Appl Genet. 2025 Apr 29;138(5):106. doi: 10.1007/s00122-025-04897-w (PMC12037653; doi:10.1007/s00122-025-04897-w)
Supplement: Supplementary file 1 — Supplementary file1 (XLSX 84 KB) [file 122_2025_4897_MOESM1_ESM.xlsx]

## Sheet: Caption
Gene Cloning in Wheat and Its Close Relatives
Zuzana Korchanová1,2, Alexander Milovanov3, Miroslav Švec3, Jaroslav Doležel1, Jan Bartoš1 and Miroslav Valárik1*
1 Institute of Experimental Botany of the Czech Academy of Sciences, Centre of Plant Structural and Functional Genomics, Olomouc 77900, Czech Republic
2 Department of Cell Biology and Genetics, Faculty of Science, Palacký University, Olomouc 77900, Czech Republic
3 Department of Botany, Faculty of Natural Sciences, Comenius University in Bratislava, Bratislava 84104, Slovakia
*Corresponding author: Miroslav Valárik, valarik@ueb.cas.cz
Contents:	Caption
Table S1: List of Cloned Genes in Wheat	The table is sorted according to the method used for the gene cloning and within the sections it is sorted according to year of publication. The table also provides name of cloned Gene, Affected trait, Type of protein, Species used for the gene cloning, if different from the T. aestivum and References.
Table S2: Number of cloned/published genes sorted by used method for particular year.	The table and the graph provide an overview of the number of genes cloned in a given year and categorized by particular approaches. Map-based cloning (MBS) has generally been the most successful approach, except in 2021 and 2023, when mutation-based approaches surpassed it. This could be attributed to the advancements in next generation sequencing technologies. In 2024, the MBS was surpassed by t…
References	List of full references for the cloned genes in Supplemetary Tab. S1 in alphabetical order and searchable by DOI.

## Sheet: Table S1
Supplementary Table S1: List of Cloned Genes in Wheat
Year	Gene	Affected trait	Type	Cloning method	Species	Reference	DOI
Homology-based cloning
1999	Rht-B1, Rht-D1	Dwarfing genes	Nuclear transcription factors containing an SH2-like domain	Homology-based cloning		Peng et al., 1999	https://doi.org/10.1038/22307
2002	TaMlo-A1, TaMlo-B1, TaMlo-D1	Powdery mildew resistance	Transmembrane domains	Homology-based cloning		Elliott et al., 2002	MPMI.2002.15.10.1069 / https://doi.org/10.1007/s00705-012-1286-y
2003	TaHd1-1, TaHd1-2, and TaHd1-3	Flowering time	Constans-like and two zinc finger motifs	Homology-based cloning		Nemoto et al., 2003	https://doi.org/10.1046/j.1365-313X.2003.01859.x
2005	R (Tamyb10)	Red grain color	Myb-type transcription factor	Homology-based cloning		Himi and Noda, 2005	https://doi.org/10.1007/s10681-005-7854-4
2008	TaCRT (CRT3 isoform)	Drought tolerance	Calreticulin	Homology-based cloning		Jia et al., 2008	https://doi.org/10.1093/jxb/erm369
2010	TaCKX2.1, TaCKX2.2	Spike morphogenesis	Cytokinin oxidase/dehydrogenase	Homology-based cloning		Zhang et al., 2010	https://doi.org/10.1007/s11033-010-0367-9
2010	TaCKX3	BA and drought responce	Cytokinin oxidase/dehydrogenase	Homology-based cloning, with partial functional validation		Ma et al., 2009	https://doi.org/10.1007/s11105-010-0209-x
2011	TaGW2	Grain size, heading and maturity	GW2-like RING finger E3 ligase	Homology-based cloning		Su et al., 2011	https://doi.org/10.1007/s00122-010-1437-z
2012	TaCKX6-D1	Grain weight	Cytokinin oxidase/dehydrogenase	Homology-based cloning		Zhang et al., 2012	10.1111/j.1469-8137.2012.04194.x
2013	Pm8	Powdery mildew resistance	NLR	Homology-based cloning		Hurni et al., 2013	https://doi.org/10.1111/tpj.12345
2014	TaTEF-7A	Grain number per spike	Transcript elongation factor	Homology-based cloning		Zheng et al., 2014	https://doi.org/10.1093/jxb/eru306
2015	TaCKX6a02	Grain Size, Filling Rate and Weight	Cytokinin oxidase/dehydrogenase	Homology-based cloning		Lu et al., 2015	https://doi.org/10.1371/journal.pone.0144765
2015	TaCRT1	Salt stress resistance	Calreticulin gene	Homology-based cloning		Xiang et al., 2015	https://doi.org/10.1371/journal.pone.0140591
2015	Ppd-A1, Ppd-B1, Ppd1-D1	Flowering time photoperiod response	Pseudo-response regulator gene	Homology-based cloning		Beales et al., 2007	https://doi.org/10.1007/s00122-007-0603-4
2016	TaRLK1/TaRLK2	Powdery mildew resistance	LRR-RLKs	Homology-based cloning		Chen et al., 2016	https://doi.org/10.1186/s12870-016-0713-8
2016	TaTGW6-A1	Grain weight and size	Indole-3-acetic acid-glucose hydrolase	Homology-based cloning		Hanif et al., 2015	https://doi.org/10.1007/s11032-015-0425-z
2017	TaTPP-6AL1	Grain weight	Trehalose 6-phosphate phosphatase	Homology-based cloning, with partial functional validation		Zhang et al., 2017a	https://doi.org/10.1007/s11032-017-0676-y
2017	TaZIP4-B2	High levels of homoeologous cross-overs	ZIP4 homologue	Homology-based cloning		Rey et al., 2017	https://doi.org/10.1007/s11032-017-0700-2
2017	TaCRT-D	Abiotic stress tolerance	Calreticulin	Homology-based cloning		Wang et al., 2017	https://doi.org/10.3389/fpls.2017.01557
2018	Pm17	Powdery mildew resistance	NLR	Homology-based cloning		Singh et al., 2018	https://doi.org/10.1007/s11103-018-0780-3
2019	TaGL3-5A	Grain size	OsGL3/PPKL1 orthologous gene	Homology-based cloning		Yang et al., 2019	https://doi.org/10.1007/s00122-019-03316-1
2020	Rht12	Dwarfing gene	Gibberellin 2-oxidase gene (GA2oxidaseA13)	Homology-based cloning		Buss et al., 2020	https://doi.org/10.1093/jxb/eraa443
2020	TtASR1	Abscisic Acid, Stress, and Ripening	Chaperone-like protein	Homology-based cloning	T. turgidum ssp. durum	Hamdi et al., 2020	https://doi.org/10.1155/2020/7876357
2022	TaPDIL5-1-4A, TaPDIL5-1-4B, TaPDIL5-1-4D	Wheat yellow mosaic virus susceptibility	Protein disulfide isomerase like gene	Homology-based cloning		Kan et al. 2022	https://doi.org/10.1111/nph.18002
2022	TaSTP3	Stripe rust susceptibility	Sugar transporter	Homology-based cloning		Huai et al., 2022	https://doi.org/10.1111/nph.18331
2024	TaRECQ4	Affects crossing over rate	Slow Growth Suppressor 1 (Sgs1)/Bloom (BLM) syndrome protein homologs	Homology-based cloning		Bazile et al., 2024	https://doi.org/10.3389/fpls.2023.1342976
2024	TaBZR2.1	Plant growth	Brassinazole-resistant (BZR) transcription factor	Homology-based cloning		Zhang et al., 2024f	https://doi.org/10.3390/ijms252312545
2024	TaPSK1	Grain development	Phytosulfokine (PSK)	Homology-based cloning		Zhang et al., 2024e	https://doi.org/10.1186/s40538-024-00650-5
2024	TaNAR2.1/TaNAR2.2	Nitrate transport	Nitrate assimilation related protein	Homology-based cloning		Zhang et al., 2024d	https://doi.org/10.1016/j.ijbiomac.2024.136320
2024	TaCPK-1	Heat stress tolerance	Calcium-dependent protein kinase	Homology-based cloning		Kumar et al., 2024	https://doi.org/10.1007/s13205-024-03989-6
2024	Rmg7/Rmg8	Powdery mildew resistance	NLR	Homology-based cloning		Asuke et al., 2024	https://doi.org/10.1038/s41477-024-01711-1
2024	TaHXK7-1A	Drought resistance	E-box, ARE, ABRE, TGACG-motif, and TGACG-motif	Homology-based cloning		Tang et al., 2024	https://doi.org/10.1016/j.plaphy.2024.108410
2024	TaWRKY31	Drought tolerance	WRKY transcription factor	Homology-based cloning		Ge et al., 2024	https://doi.org/10.1186/s12870-023-04709-7
2024	SnRK2	Drought and salt stress tolerance	Sucrose nonfermenting-1-related protein kinase 2 (SnRK2) gene family	Homology-based cloning	H. villosa	Liu et al., 2024a	https://doi.org/10.1186/s12864-024-10114-7
2024	TaTPS11-6D	Wheat cold resistance, control of sugar storage and transfer	Glycosyltransferase family	Homology-based cloning		Lu et al., 2024b	https://doi.org/10.1016/j.plaphy.2024.108695
2024	TaMPK3	Freezing tolerance	Mitogen-activated protein kinase	Homology-based cloning	A. thaliana	Wang et al., 2024b	https://doi.org/10.1071/fp23144
2024	TdPR10.1	Response to various stresses	Pathogenesis-related protein PR10	Homology-based cloning	T. durum	Khanfir et al., 2024	https://doi.org/10.3390/plants13223128
2024	TaSPL6-A	Drought stress response	Squamosa promoter binding protein-like	Homology-based cloning		Zhao et al., 2024b	https://doi.org/10.1016/j.plaphy.2023.108264
2024	TtMYB1	Salt tolerance	MYB gene	Homology-based cloning	Tritipyrum (Triticum durum × Thinopyrum bessarabicum)	Mu et al., 2024	https://doi.org/10.1186/s12864-024-10051-5
2024	TaMED25	Freezing tolerance	MED25 protein, vWF-A domain	Homology-based cloning		Xia et al., 2024	https://doi.org/10.1016/j.envexpbot.2023.105552
2024	TaSAMS10	Waterlogging stress	SAMS gene family	Homology-based cloning		Cheng et al., 2024	https://doi.org/10.1007/s10725-023-01067-0
2024	TaMADS-GS	Grain size	Type I MADS-box transcription factor	Homology-based cloning		Zhang et al., 2024a	https://doi.org/10.1111/pbi.14180
2024	TaRGA3	Stripe rust resistance	NLR	Homology-based cloning		Fang et al., 2024	https://doi.org/10.1093/plphys/kiae603
2024	TaeSCL6	Powdery mildew resistance	GRAS gene family	Homology-based cloning		Guan et al., 2024	https://doi.org/10.1186/s12864-024-11041-3
2024	TaSAP6-A1	Cadmium tolerance	Stress Associated Proteins with A20/AN1 zinc finger domain	Homology-based cloning		Yu et al., 2024	https://doi.org/10.1016/j.ijbiomac.2024.137415
2024	TaZFP8-5B	Stripe rust resistance	C2H2-type zinc finger protein	Homology-based cloning		Huang et al., 2024	https://doi.org/10.1186/s12870-024-05843-6
2024	TaPsbP4A-1	Powdery mildew resistance	Photosystem II (PSII) Subunit P (PsbP)	Homology-based cloning		Xu et al., 2024a	https://doi.org/10.3389/fpls.2024.1452281
2024	TaASR2L	Stripe rust resistance	ABA related gene	Homology-based cloning		Wang et al., 2024a	https://doi.org/10.1111/mpp.70028
2024	TaMYB60	Wax biosynthesis	MYB transcription factor	Homology-based cloning		Wang et al., 2024d	https://doi.org/10.3390/ijms251910335
2024	TaMYB4L	Stripe rust susceptibility	MYB transcription factor	Homology-based cloning		Shu et al., 2024	https://doi.org/10.1016/j.ijbiomac.2024.135584
2024	TaTDF1	Tapetum development and anther development	R2R3-MYB family	Homology-based cloning		Shan et al., 2024	https://doi.org/10.1186/s12870-024-05456-z
2024	TaMIXTA1/TaMIXTA2	Wax accumulation	MIXTA-like transcription factor	Homology-based cloning		Wang et al., 2024e	https://doi.org/10.3390/ijms25126557
2024	FIGL1	Prevents abnormal meiotic chromosome associations/fragmentation	conserved AAA-ATPase FIDGETIN-LIKE-1	Homology-based cloning		Osman et al., 2024	https://doi.org/10.1111/nph.19716
2024	TaWRKY19-2B	Resistance to sheath blight	WRKY transcription factor	Homology-based cloning		Gao et al., 2024	https://doi.org/10.1094/PHYTO-02-23-0058-FI
2024	TaCDPK7	Stripe rust resistance	Calcium‐dependent protein kinase	Homology-based cloning		Goher et al., 2024	https://doi.org/10.3390/ijms25021048
Map-based cloning
2003	Q	Free-threshing character and spike phenotype	APETALA2-like gene	Map-based cloning		Faris et al., 2003	10.1093/genetics/164.1.311
2003	Lr21	Leaf rust resistance	NLR	Map-based cloning		Huang et al., 2003	10.1093/genetics/164.2.655
2003	Lr10	Leaf rust resistance	NLR	Map-based cloning		Feuillet et al., 2003	https://doi.org/10.1073/pnas.2435133100
2003	VRN1	Vernalization response	AP1-like MADS-box transcription factor	Map-based cloning	T. monococcum	Yan et al., 2003	https://doi.org/10.1073/pnas.0937399100
2004	Pm3a/Pm3b/Pm3d/Pm3f	Powdery mildew resistance	NLR	Map-based cloning		Yahiaoui et al., 2004; Srichumpa et al., 2005	https://doi.org/10.1046/j.1365-313X.2003.01977.x, https://doi.org/10.1104/pp.105.062406
2004	VRN2	Vernalization response	Putative Zinc finger protein with CCT domain	Map-based cloning	T. monococcum	Yan et al., 2004	10.1126/science.1094305
2006	VRN3	Vernalization response	ortholougue of Arabidopsis FLOWERING LOCUS T (FT)	Map-based cloning		Yan et al., 2006	https://doi.org/10.1073/pnas.0607142103
2006	Gpc-B1	Grain protein content and sensecence	NAC transcription factor	Map-based cloning	T. turgidum ssp. durum	Uauy et al., 2006	10.1126/science.1133649
2007	Lr1	Leaf rust resistance	NLR	Map-based cloning		Cloutier et al., 2007; Qiu et al., 2007	10.1007/s11103-007-9201-8 / 10.1007/s00122-007-0551-z, https://doi.org/10.1007/s00122-007-0551-z
2009	Lr34/Yr18/Sr57 /Pm38//Ltn1	Leaf rust, stripe rust, stem rust and powdery mildew resistance	ABC transporter	Map-based cloning		Krattinger et al., 2009	10.1126/science.1166453
2009	Yr36 (WKS1)	Stripe rust resistance	Gene with kinase and a putative START lipid-binding domain	Map-based cloning	T. turgidum ssp. durum	Fu et al., 2009	10.1126/science.1166289
2010	Tsn1	ToxA sensitivity	NLR and S/TPK domains	Map-based cloning		Faris et al., 2010	10.1073/pnas.1004090107
2013	Sr33	Stem rust resistance	NLR	Map-based cloning		Periyannan et al., 2013	10.1126/science.1239028
2013	TaPHS1	Preharvest sprouting resistance	Homolog of a Mother of Flowering Time-like gene	Map-based cloning		Liu et al., 2013	10.1534/genetics.113.152330
2013	Sr35	Stem rust resistance	NLR	Map-based cloning	T. monococcum	Saintenac et al., 2013	10.1126/science.1239022
2015	Lr67/Yr46/Sr55/Pm46/Ltn3	Leaf rust, stripe rust, stem rust and powdery mildew resistance	Hexose transporter	Map-based cloning		Moore et al., 2015	https://doi.org/10.1038/ng.3439
2016	Fhb1	Fusarium head blight resistance	Pore-forming toxin-like gene encoding a chimeric lectin with two agglutinin domains and an ETX/MTX2	Map-based cloning		Rawat et al., 2016	https://doi.org/10.1038/ng.3706
2016	Elf3	Flowering time and number of spikelets per spike	circadian clock regulator	Map-based cloning	T. monococcum	Alvarez et al., 2016	10.1007/s10142-016-0490-3
2016	Snn1	Septoria nodorum blotch susceptibility	Wall-associated kinase	Map-based cloning		Shi et al., 2016	10.1126/sciadv.1600822
2017	Ms2	Male sterility	Orphan protein	Map-based cloning		Ni et al., 2017	https://doi.org/10.1038/ncomms15121
2017	Sr13	Stem rust resistance	NLR	Map-based cloning	T. turgidum ssp. durum	Zhang et al., 2017b	https://doi.org/10.1073/pnas.1706277114
2017	tin	Tillering inhibition gene	Cellulose-synthase-like protein	Map-based cloning		Hyles et al., 2017	https://doi.org/10.1093/jxb/erx051
2017	Lr22a	Leaf rust resistance	NLR	Map-based cloning and TACCA		Thind et al., 2017	10.1038/nbt.3877
2018	Stb6	Septoria tritici blotch resistance	Wall-associated receptor-like kinase	Map-based cloning		Saintenac et al., 2018	10.1038/s41588-018-0051-x
2018	Sr21	Stem rust resistance	NLR	Map-based cloning	T. monococcum	Chen et al., 2018	https://doi.org/10.1371/journal.pgen.1007287
2018	Yr15	Stripe rust resistance	Wheat tandem kinase 1	Map-based cloning	T. turgidum ssp. durum	Klymiuk et al., 2018	https://doi.org/10.1038/s41467-018-06138-9
2018	Pm60/MlWE18/MllW172	Powdery mildew resistance	NLR	Map-based cloning, BSA and RNA-sequencing	T.urartu	Zou et al., 2018	https://doi.org/10.1111/nph.14964
2019	PmCH1357/Pm2a	Powdery mildew resistance	NLR	Map-based cloning		Chen et al., 2019a	https://doi.org/10.1016/j.cj.2019.08.004
2019	WAK2	Fusarium head blight resistance	Wall-associated receptor-like kinase 2	Map-based cloning	T. turgidum ssp. durum	Gadaleta et al., 2019	https://doi.org/10.1038/s41598-019-43334-z
2019	WAPO-A1	Spikelet number per spike	Wheat ortholog of rice Aberrant Panicle Organization 1 gene	Map-based cloning		Kuzay et al., 2019	https://doi.org/10.1007/s00122-019-03382-5
2019	YrAS2388R	Stripe rust resistance	NLR	Map-based cloning	Ae. tauschii	Zhang et al., 2019	10.1038/s41467-019-11872-9
2019	TmBr1	Brittle culm	COBRA-like gene	Map-based cloning, RNA-sequencing	T. monococcum	Deng et al., 2019	https://doi.org/10.1016/j.plantsci.2019.05.011
2020	Fhb7	Fusarium head blight resistance	Glutathione S-Transferase	Map-based cloning		Wang et al., 2020a	https://doi.org/10.1126/science.aba5435
2020	Sr22b	Stem rust resistance	NLR	Map-based cloning	T. monococcum	Luo et al., 2020	https://doi.org/10.1111/pbi.13737
2020	Pm24	Powdery mildew resistance	Wheat tandem kinase 3	Map-based cloning		Lu et al., 2020	https://doi.org/10.1038/s41467-020-14294-0
2020	Sr60 (WKS2)	Stem rust resistance	Wheat tandem kinase 2	Map-based cloning	T. monococcum	Chen et al., 2019b	https://doi.org/10.1111/nph.16169
2020	Tasg-D1	Grain-shape gene (semispherical grain)	Ser/Thr protein kinase glycogen synthase kinase 3	Map-based cloning	T. sphaerococcum	Cheng et al., 2020	https://doi.org/10.1105/tpc.19.00580
2020	Yr15/YrG303/YrH52	Stripe rust resistance	Wheat tandem kinase 1	Map-based cloning	T. turgidum ssp. durum	Klymiuk et al., 2020	10.1093/jxb/eraa020
2020	YrU1	Stripe rust resistance	NLR with N-terminal ankyrin-repeat and C-terminal WRKY domains	Map-based cloning	T. urartu	Wang et al., 2020b	https://doi.org/10.1038/s41467-020-15139-6
2020	Pm41	Powdery mildew resistance	NLR	Map-based cloning	T. turgidum ssp. dicoccoides	Li et al., 2020	https://doi.org/10.1111/nph.16761
2020	Pm5e	Powdery mildew resistance	NLR	Map-based cloning and BSA		Xie et al., 2020	10.1111/nph.16762
2021	Stb16q	Septoria tritici blotch resistance	Cysteine-rich receptor-like kinase	Map-based cloning		Saintenac et al., 2021	https://doi.org/10.1038/s41467-020-20685-0
2021	wfzp-a (trs1)	Triple spikelet phenotype	FRIZZY PANICLE transcription factor	Map-based cloning		Du et al., 2021	https://doi.org/10.1111/nph.17388
2021	Ph2	Inhibitor of homoeologous recombination	DNA mismatch repair protein MSH7-3D	Map-based cloning		Serra et al., 2021	https://doi.org/10.1038/s41467-021-21127-1
2021	mDES1	Necrotic death of the entire seedling	NLR	Map-based cloning		Jia et al., 2021	https://doi.org/10.1093/plphys/kiab058
2021	Rht24b	Dwarfing gene	Gibberellin 2-oxidase	Map-based cloning		Tian et al., 2021	doi.org/10.1111/nph.17808
2021	LrZH22/els1	Leaf rust resistance	NLR	Map-based cloning		Yan et al., 2021	https://doi.org/10.1016/j.molp.2021.05.009
2021	Snn3-D1	Septoria nodorum blotch susceptibility	Protein kinase with major sperm protein domains	Map-based cloning	Ae. tauschii	Zhang et al., 2021b	https://doi.org/10.1111/tpj.15194
2021	MIWE18	Powdery mildew resistance	NLR	Map-based cloning, core genome targeted sequencing (CGT-Seq) and BSA	T. turgidum ssp. dicoccoides	Wu et al., 2021	https://doi.org/10.1111/pbi.13609
2022	Rht8	Semi-dwarfing gene	Rhase H-like protein containing a zinc finger BED-type motif	Map-based cloning		Xiong et al., 2022	https://doi.org/10.1016/j.molp.2022.01.014
2022	Rht13b	Dwarfing gene	Autoactive NB-LRR	Map-based cloning		Borrill et al., 2022	https://doi.org/10.1073/pnas.2209875119
2022	Yr28/YrAet672/YrAS2388	Stripe rust resistance	NLR	Map-based cloning	Ae. tauschii	Athiyannan et al., 2022b	https://doi.org/10.1007/s00122-022-04221-w
2023	tn1	Tillering inhibition gene	Ankyrin repeat protein with a transmembrane domain	Map-based cloning and BSA		Dong et al., 2023a	https://doi.org/10.1038/s41467-023-36271-z
2024	Pm57	Powdery mildew resistance	Unusual wheat tandem kinase protein with putative kinase-pseudokinase domains followed by a von Willebrand factor A domain, designated WTK7-vWA.	Map-based cloning and MutRNA-seq	Ae. searsii	Zhao et al., 2024a	https://doi.org/10.1038/s41467-024-49257-2
2024	TaOSCA1.4	Reduced-height (Rht) gene	OSCA gene family	Map-based cloning		Lv et al., 2024	https://doi.org/10.3389/fpls.2024.1381243
2024	Pm13	Powdery mildew resistance	mixed lineage kinase domain-like protein	Map-based cloning and EMS	Ae. longissima	Li et al., 2024a	https://doi.org/10.1038/s41467-024-46814-7
2024	WPA1	Plant development, response to temperature stress	von Willebrand factor type A (vWA)	Map-based cloning		Chen et al., 2024a	https://doi.org/10.1016/j.cj.2024.05.008
2024	TaSP1	Spike architecture	vWA domain	Map-based cloning		Zhang et al., 2024b	https://doi.org/10.1007/s00122-024-04621-0
2024	ELS3	Leaf senescence	LRR-RLK	Map-based cloning		Xie et al., 2024	https://doi.org/10.1007/s00425-023-04278-x
2024	TaSRN-3D/TaBSR1	Seminal root number	Ser/Thr kinase glycogen synthase kinase 3	Map-based cloning		Chen et al., 2024b	https://doi.org/10.1111/nph.19740
2024	TaNAM-A1	Leaf senescence, grain size and spike length	NAC domain-containing protein	Map-based cloning		Zhou et al., 2024	https://doi.org/10.1111/jipb.13658
2024	TabHLH489	Grain length	Atypical basic helix–loop–helix (bHLH) transcription factor	Map-based cloning		Lyu et al., 2024	https://doi.org/10.1111/pbi.14319
2024	TaCRT3	Powdery mildew resistance	Calreticulin (CRT)	Map-based cloning		Ren et al., 2024	https://doi.org/10.1094/PHYTO-08-23-0276-R
2024	TaWAK2-A	Narrow-leaf gene	Wall-associated kinase (WAK)	Map-based cloning		Du et al., 2024	https://doi.org/10.1126/sciadv.adp5541
2024	Pm55a/Pm55b	Powdery mildew resistance	Coiled-coil, nucleotide-binding site-leucine-rich repeat (CNL)	Map-based cloning	D. villosum	Lu et al., 2024a	https://doi.org/10.1038/s41467-024-44796-0
2024	LrN3B (TraesCS3B02G014800 (TFP)/TraesCS3B02G014900 (TPR))	Adult-plant leaf rust resistance	Transducin family protein/WD-40 repeat family protein (TFP)/tetratricopeptide repeat protein (TPR)	Map-based cloning		Wang et al., 2024c	https://doi.org/10.1007/s00122-024-04706-w
2024	TaGW2-6B	Grain weight	RING-type E3 ubiquitin ligase	Map-based cloning		Bi et al., 2024	https://doi.org/10.1007/s11032-024-01455-y
2024	TaFPF1	Thousand-grain weight	Cupredoxin domain at the C-terminus	Map-based cloning		Wu et al., 2024	https://doi.org/10.1007/s00122-024-04593-1
MutRenSeq
2016	Sr45	Stem rust resistance	NLR	MutRenSeq		Steuernagel et al., 2016	https://doi.org/10.1038/nbt.3543
2016	Sr22a	Stem rust resistance	NLR	MutRenSeq		Steuernagel et al., 2016	https://doi.org/10.1038/nbt.3543
2018	Yr5a (Yr5)/Yr5b (YrSP)	Stripe rust resistance	NLR	MutRenSeq		Marchal et al., 2018	https://doi.org/10.1038/s41477-018-0236-4
2018	Yr7	Stripe rust resistance	NLR	MutRenSeq		Marchal et al., 2018	https://doi.org/10.1038/s41477-018-0236-4
2021	Pm1a	Powdery mildew resistance	NLR	MutRenSeq		Hewitt et al., 2021a	https://doi.org/10.1111/nph.17075
2021	Sr26	Stem rust resistance	NLR	MutRenSeq		Zhang et al., 2021a	https://doi.org/10.1038/s41467-021-23738-0
2021	Sr61	Stem rust resistance	NLR	MutRenSeq		Zhang et al., 2021a	https://doi.org/10.1038/s41467-021-23738-0
2021	Sr27	Stem rust resistance	NLR	MutRenSeq		Upadhyaya et al., 2021	https://doi.org/10.1038/s41477-021-00971-5
2021	Lr13/Ne2m	Leaf rust resistance	NLR	MutRenSeq		Hewitt et al., 2021b	https://doi.org/10.1016/j.molp.2021.05.010
2023	Sr9b, Sr9e, Sr9g, and Sr9h	Stem rust resistance	NLR	MutRenSeq		Zhang et al., 2023b	https://doi.org/10.1038/s41467-023-42747-9
MutChromSeq
2016	Pm2a	Powdery mildew resistance	NLR	MutChromSeq		Sánchez-Martín et al., 2016	https://doi.org/10.1186/s13059-016-1082-1
2018	Rht18	Dwarfing gene	Gibberellin 2-oxidase gene	MutChromSeq	T. turgidum ssp. durum	Ford et al., 2018	10.1104/pp.18.00023
2021	Pm4a, Pm4b (Pm4c), Pm4d (Pm4e), Pm4f, Pm4g, Pm4h	Powdery mildew resistance	Serne/threonine kinase, multiple C2 domains, and transmembrane regions	MutChromSeq		Sánchéz-Martín et al., 2021	https://doi.org/10.1038/s41477-021-00869-2
2021	Lr14a	Leaf rust resistance	Membrane-localized protein containing twelve ankyrin (ANK) repeats and structural similarities to Ca2+-permeable non-selective cation channels	MutChromSeq		Kolodziej et al., 2021	https://doi.org/10.1038/s41467-020-20777-x
2023	Sr43	Stem rust resistance	Active protein kinase fused to two domains of unknown function	MutChromSeq		Yu et al., 2023	https://doi.org/10.1038/s41588-023-01402-1
2024	Yr87/Lr85	Stripe rust and leaf rust resistance	NLR	MutChromSeq	Ae. sharonensis/Ae. longissima	Sharma et al., 2024	https://doi.org/10.1038/s41467-024-54068-6
MutRNASeq
2022	Sr62	Stem rust resistance	Wheat tandem kinase 5	MutRNA-seq		Yu et al., 2022	https://doi.org/10.1038/s41467-022-29132-8
2023	Lr47	Leaf rust resistance	NLR	MutRNASeq		Li et al., 2023a	https://doi.org/10.1038/s41467-023-41833-2
2023	Pm69	Powdery mildew resistance	NLR	ONT-MutRNA-seq	T. turgidum ssp. dicoccoides	Li et al., 2023b	https://doi.org/10.1016/j.xplc.2023.100646
MutIsoSeq
2023	Lr9/Lr58	Leaf rust resistance	N-terminal tandem kinase domain followed by a von Willebrand factor A (vWA) domain and Vwaint domain in the C-terminus	MutIsoSeq (STAM)		Wang et al., 2023	https://doi.org/10.1038/s41588-023-01401-2
2023	YrNAM	Stipe rust resistance	Non-canonical resistance protein with a NAM domain and a ZnF-BED domain	STAM (MutIsoSeq)		Ni et al., 2023	https://doi.org/10.1038/s41467-023-39993-2
GWAS-based cloning
2019	Sr46	Stem rust resistance	NLR	AgRenSeq	Ae. tauschii	Arora et al., 2019	https://doi.org/10.1038/s41587-018-0007-9
2022	WTK4	Powdery mildew resistance	Wheat tandem kinase 4	GWAS and shotgun-sequenced panel	Ae. tauschii	Gaurav et al., 2022	https://doi.org/10.1038/s41587-021-01058-4
2022	SrTA1662	Stem rust resistance	NLR	GWAS and shotgun-sequenced panel	Ae. tauschii	Gaurav et al., 2022	https://doi.org/10.1038/s41587-021-01058-4
2024	TaRPM1-7BL	Freezing tolerance	NLR disease resistance protein containing a coiled-coil (CC), nucleotide binding site (NBS), and leucine rich repeat (LRR) domain	GWAS		Pan et al., 2024	https://doi.org/10.1007/s00122-024-04564-6
Combined approach
1997	Cre3	Resistance to the root endoparasitic nematode Heterodera avenae	NLR	BSA and DNA library screening		Lagudah et al., 1997	https://doi.org/10.1139/g97-087
2014	Yr10	Stripe rust resistance	NLR	RAPD and BSA		Liu et al., 2014	https://doi.org/10.1093/mp/ssu112
2015	Sr50	Stem rust resistance	NLR	Mutational mapping and BAC contig construction (1RS)		Mago et al., 2015	https://doi.org/10.1038/nplants.2015.186
2016	TaTGW-7Aa/TaTGW-7Ab	Thousand-grain weight	N-terminal domain of sigma 54-dependent transcriptional activator involved in the tryptophan biosynthetic pathway	BSA-SLAF-seq		Hu et al., 2016	https://doi.org/10.3389/fpls.2016.01902
2018	Pm21 (RLK-V)	Powdery mildew resistance	NLR	Cytogenetic mapping, RenSeq-PacBio and RNA-seq		Xing et al., 2018, He et al., 2018	10.1016/j.molp.2018.02.013, https://doi.org/10.1016/j.molp.2018.03.004
2020	Sm1	Orange wheat blossom midge resistance	NLR-kinase-MSP domains	Mapping and haplotype analysis		Walkowiak et al. 2020	https://doi.org/10.1038/s41586-020-2961-x
2022	TaYRG1	Stripe rust resistance	NLR	Mapping and transcription induction		Zhang et al., 2022	https://doi.org/10.1093/jxb/erac245
2022	TaRPP13-3	Powdery mildew resistance	NB-ARC	Mapping, RNAseq and transcription induction		Liu et al., 2020	https://doi.org/10.1111/jph.12949
2022	Lr42	Leaf rust resistance	NLR	Mapping and bulked segregant RNA-Seq (BSR-seq)	Ae. tauschii	Lin et al., 2022	https://doi.org/10.1038/s41467-022-30784-9
2022	Yr27	Stripe rust resistance	NLR	Mapping, whole-genome assembly, mutant population		Athiyannan et al., 2022a	https://doi.org/10.1038/s41588-022-01022-1
2023	OPRIII	Wheat root architecture	Oxophytodienoate reductase genes from subfamily III	Radiation mutants, exome capture		Gabay et al., 2023	https://doi.org/10.1038/s41467-023-36248-y
2023	Rht25	Dwarfing gene	PLATZ transtription factor interacting with DELLA (RHT1)	Multiple mapping populations and exome capture		Zhang et al., 2023a	https://doi.org/10.1073/pnas.2300203120
2023	Pm12	Powdery mildew resistance	NLR	Mapping, gamma irradiation mutants and homology		Zhu et al., 2023	10.1016/j.xplc.2022.100472
2023	Rht-B1b	Dwarfing gene	GSK3/SHAGGY-like kinase-encoding gene	BSE-Seq (Bulked segregant exome sequencing ) of EMS mutants		Dong et al., 2023b	https://doi.org/10.1093/plcell/koad090
2024	LT1	Wheat tillering	Nucleotide-binding (NB) domain	uni-BSA, RNA-seq		Yuan et al., 2024	https://doi.org/10.1007/s11032-024-01484-7
2024	Pm6Sl	Powdery mildew resistance	NLR	Mapping, mutagenesis	Ae. longissima	Ma et al., 2024	https://doi.org/10.1038/s41467-024-52670-2
2024	Pm36	Powdery mildew resistance	Tandem kinase with a transmembrane domain (WTK7-TM)	Map-based cloning, PacBio SMRT long-read sequencing, mutagenesis	T. dicoccoides	Li et al., 2024c	https://doi.org/10.1038/s41467-024-47497-w
2024	TavWA1	Cell morphology and arrangement	von Willebrand factor A (vWA) domain	Map-based cloning, BSA		Chang et al., 2024	https://doi.org/10.1111/jipb.13807
2024	TaCHLI-7D	Leaf color and yield-related traits in wheat	CHLI superfamily	Map-based cloning, EMS mutagenesis, BSA		Wang et al., 2024f	https://doi.org/10.1007/s00122-024-04740-8
2024	TdRCA1	Anthocyanin biosynthesis	MYB family transcription factor	BSR-seq	T. dicoccoides	Li et al., 2024b	https://doi.org/10.1007/s00122-024-04723-9
2024	TaRGA5-like	Partial powdery mildew resistance	NLR	BSR-seq		Liu et al., 2024b	https://doi.org/10.3390/ijms25126603
2024	TaNAC018	Drought stress response	NAC transcription factor	RNAseq		Xu et al., 2024b	https://doi.org/10.1007/s11103-024-01448-7
2024	MlIW226/MlIW6/MlIW113	Powdery mildew resistance	NLR	BSA-seq		Wei et al., 2024	https://doi.org/10.1016/j.cj.2024.01.015
2024 preprint	TaIFABPL/TaDdRp/TaRLK/TaTD/TaTFC3/TaKMT/TaSPL17	Yield component traits	IFA/DNA-directed RNA polymerase subunit/receptor-like kinase/threonine dehydratase/B-block binding subunit of TFIIIC/histone-lysine N-methyltransferase/squamosa promoter-binding-like protein	QTL-Seq-RIL		Zhang et al., 2024c, preprint	https://doi.org/10.1101/2024.02.22.574000
NLR - Nucleotide binding site and leucine-rich repeats
The “Combined approach” means that it is not clear which approach contributed to the gene cloning the most.

## Sheet: Table S2
	MBC	GBC	HBC	MutRenSeq	MutChromSeq	MutRNASeq	MutIsoSeq	Combined approach	sum
1997	0	0	0	0	0	0	0	1	1
1998	0	0	0	0	0	0	0	0	0
1999	0	0	1	0	0	0	0	0	1
2000	0	0	0	0	0	0	0	0	0
2001	0	0	0	0	0	0	0	0	0
2002	0	0	1	0	0	0	0	0	1
2003	4	0	1	0	0	0	0	0	5
2004	2	0	0	0	0	0	0	0	2
2005	0	0	1	0	0	0	0	0	1
2006	2	0	0	0	0	0	0	0	2
2007	1	0	0	0	0	0	0	0	1
2008	0	0	1	0	0	0	0	0	1
2009	2	0	0	0	0	0	0	0	2
2010	1	0	2	0	0	0	0	0	3
2011	0	0	1	0	0	0	0	0	1
2012	0	0	1	0	0	0	0	0	1
2013	3	0	1	0	0	0	0	0	4
2014	0	0	1	0	0	0	0	1	2
2015	1	0	3	0	0	0	0	1	5
2016	3	0	2	2	1	0	0	1	9
2017	4	0	3	0	0	0	0	0	7
2018	4	0	1	2	1	0	0	1	9
2019	5	1	1	0	0	0	0	0	7
2020	9	0	2	0	0	0	0	1	12
2021	8	0	0	5	2	0	0	0	15
2022	3	2	2	0	0	1	0	4	12
2023	1	0	0	1	1	2	2	4	11
2024	15	1	30	0	1	0	0	10	57
sum	68	4	55	10	6	3	2	24	172
												Abbreviation	Method
												MBC	Map Based Cloning
												GBC	GWAS-based cloning
												HBC	Homology-based cloning

## Sheet: References
Alvarez MA, Tranquilli G, Lewis S, Kippes N, Dubcovsky J (2016) Genetic and physical mapping of the earliness per se locus Eps-A (m) 1 in Triticum monococcum identifies EARLY FLOWERING 3 (ELF3) as a candidate gene. Funct Integr Genomics 16(4):365–382. https://doi.org/10.1007/s10142-016-0490-3
Arora S, Steuernagel B, Gaurav K, Chandramohan S, Long Y, Matny O, Johnson R, Enk J, Periyannan S, Singh N, Asyraf Md Hatta M, Athiyannan N, Cheema J, Yu G, Kangara N, Ghosh S, Szabo LJ, Poland J, Bariana H, Jones JDG, Bentley AR, Ayliffe M, Olson E, Xu SS, Steffenson BJ, Lagudah E, Wulff BBH (2019) Resistance gene cloning from a wild crop relative by sequence capture and association genetics. Na…
Asuke S, Morita K, Shimizu M, Abe F, Terauchi R, Nago C, Takahashi Y, Shibata M, Yoshioka M, Iwakawa M, Kishi-Kaboshi M, Su Z, Nasuda S, Handa H, Fujita M, Tougou M, Hatta K, Mori N, Matsuoka Y, Kato K, Tosa Y (2024) Evolution of wheat blast resistance gene Rmg8 accompanied by differentiation of variants recognizing the powdery mildew fungus. Nat Plants, 10(6):971–983. https://doi.org/10.1038/s41…
Athiyannan N, Abrouk M, Boshoff WH, Cauet S, Rodde N, Kudrna D, Mohammed N, Bettgenhaeuser J, Botha KS, Derman SS, Wing RA, Prins R, Krattinger SG (2022a) Long-read genome sequencing of bread wheat facilitates disease resistance gene cloning. Nat Genet 54(3):227–231. https://doi.org/10.1038/s41588-022-01022-1
Athiyannan N, Zhang P, McIntosh R, Chakraborty S, Hewitt T, Bhatt D, Forrest K, Upadhyaya N, Steuernagel B, Arora S, Huerta J, Hayden M, Wulff BBH, Ayliffe M, Hickey LT, Lagudah E, Periyannan S (2022b) Haplotype variants of the stripe rust resistance gene Yr28 in Aegilops tauschii. Theor Appl Genet 135(12):4327–4336. https://doi.org/10.1007/s00122-022-04221-w
Bazile J, Nadaud I, Lasserre-Zuber P, Kitt J, De Oliveira R, Choulet F, Sourdille P (2024) TaRECQ4 contributes to maintain both homologous and homoeologous recombination during wheat meiosis. Front Plant Sci 14:1342976. https://doi.org/10.3389/fpls.2023.1342976
Beales J, Turner A, Griffiths S, Snape JW, Laurie DA (2007) A Pseudo-Response Regulator is misexpressed in the photoperiod insensitive Ppd-D1a mutant of wheat (Triticum aestivum L.). Theor Appl Genet 115(5):721-733. https://doi.org/10.1007/s00122-007-0603-4
Bi C, Wei C, Li J, Wen S, Zhao H, Yu J, Shi X, Zhang Y, Liu Q, Zhang Y, Li B, You M (2024) A novel variation of TaGW2-6B increases grain weight without penalty in grain protein content in wheat (Triticum aestivum L.). Mol Breed 44(2):15. https://doi.org/10.1007/s11032-024-01455-y
Borrill P, Mago R, Xu T, Ford B, Williams SJ, Derkx A, Bovill WD, Hyles J, Bhatt D, Xia X, MacMillan C, White R, Buss W, Molnár I, Walkowiak S, Olsen OA, Doležel J, Pozniak CJ, Spielmeyer W (2022) An autoactive NB-LRR gene causes Rht13 dwarfism in wheat. Proc Natl Acad Sci U S A 119(48):e2209875119. https://doi.org/10.1073/pnas.2209875119
Buss W, Ford BA, Foo E, Schnippenkoetter W, Borrill P, Brooks B, Ashton AR, Chandler PM, Spielmeyer W (2020) Overgrowth mutants determine the causal role of gibberellin GA2oxidaseA13 in Rht12 dwarfism of wheat. J Exp Bot 71(22):7171–7178. https://doi.org/10.1093/jxb/eraa443
Chang G, Li Y, Peng L, Shen C, Lu Y, Teng W, Liu Y, Wang Y, Zhu W, Liu C, He X, Tong Y, Zhao X (2024) TavWA1 is critical for wheat growth by modulating cell morphology and arrangement. J Integr Plant Biol, 67(1):71–86. https://doi.org/10.1111/jipb.13807
Chen F, Jia H, Zhang X, Qiao L, Li X, Zheng J, Guo H, Powers C, Yan L, Chang Z (2019a) Positional cloning of PmCH1357 reveals the origin and allelic variation of the Pm2 gene for powdery mildew resistance in wheat. Crop J 7:771–783. https://doi.org/10.1016/j.cj.2019.08.004
Chen S, Rouse MN, Zhang W, Zhang X, Guo Y, Briggs J, Dubcovsky J (2020b) Wheat gene Sr60 encodes a protein with two putative kinase domains that confers resistance to stem rust. New Phytol 225(2):948–959. https://doi.org/10.1111/nph.16169
Chen S, Zhang W, Bolus S, Rouse MN, Dubcovsky J (2018) Identification and characterization of wheat stem rust resistance gene Sr21 effective against the Ug99 race group at high temperature. PLoS Genet 14:e1007287. https://doi.org/10.1371/journal.pgen.1007287
Chen T, Xiao J, Xu J, Wan W, Qin B, Cao A, Chen W, Xing L, Du C, Gao X, Zhang S, Zhang R, Shen W, Wang H, Wang X (2016) Two members of TaRLK family confer powdery mildew resistance in common wheat. BMC Plant Biol 16:1–7. https://doi.org/10.1186/s12870-016-0713-8
Chen Y, Xiao H, Wang Y, Li W, Li L, Dong L, Zhao X, Li M, Lu P, Zhang H, Guo G, Zhu K, Li B, Dong L, Chen P, Wu S, Jiang Y, Lu F, Yuan C, Liu Z, Zhao Y, Wu Q (2024a) WPA1 encodes a vWA domain protein that regulates wheat plant architecture. Crop J 12(4):992–1000. https://doi.org/10.1016/j.cj.2024.05.008
Chen Z, Li X, He F, Liu B, Xu W, Chai L, Cheng X, Song L, Guo W, Hu Z, Su Z, Liu J, Xin M, Peng H, Yao Y, Sun Q, Xing J, Ni Z (2024b) Positional cloning and characterization reveal the role of TaSRN-3D and TaBSR1 in the regulation of seminal root number in wheat. New Phytol, 242(6):2510–2523. https://doi.org/10.1111/nph.19740
Cheng B, Feng X, Buitrago S, Wan K, Xu Y, Xu L, Pan R, Zhang W (2024) The wheat TaSAMS10 improves survival rate under waterlogging stress by inducing ethylene synthesis and early flowering. Plant Gr Reg 102:379–393. https://doi.org/10.1007/s10725-023-01067-0
Cheng X, Xin M, Xu R, Chen Z, Cai W, Chai L, Xu H, Jia L, Feng Z, Wang Z, Peng H, Yao Y, Hu Z, Guo W, Ni Z, Sun Q (2020) A single amino acid substitution in STKc_GSK3 kinase conferring semispherical grains and its implications for the origin of Triticum sphaerococcum. Plant Cell 32(4):923–934. https://doi.org/10.1105/tpc.19.00580
Cloutier, S., McCallum, B.D., Loutre, C. et al. (2007) Leaf rust resistance gene Lr1, isolated from bread wheat (Triticum aestivum L.) is a member of the large psr567 gene family. Plant Mol Biol 65, 93–106. https://doi.org/10.1007/s11103-007-9201-8
Deng Q, Kong Z, Wu X, Ma S, Yuan Y, Jia H, Ma Z (2019) Cloning of a COBL gene determining brittleness in diploid wheat using a MapRseq approach. Plant Sci 285:141–150. https://doi.org/10.1016/j.plantsci.2019.05.011
Dong C, Zhang L, Zhang Q, Yang Y, Li D, Xie Z, Cui G, Chen Y, Wu L, Li Z, Liu G, Zhang X, Liu C, Chu J, Zhao G, Xia C, Jia J, Sun J, Kong X, Liu X (2023a) Tiller Number1 encodes an ankyrin repeat protein that controls tillering in bread wheat. Nat Commun 14(1):836. https://doi.org/10.1038/s41467-023-36271-z
Dong H, Li D, Yang R, Zhang L, Zhang Y, Liu X, Kong X, Sun J (2023b) GSK3 phosphorylates and regulates the Green Revolution protein Rht-B1b to reduce plant height in wheat. Plant Cell 35(6):1970–1983. https://doi.org/10.1093/plcell/koad090
Du D, Li Z, Yuan J, He F, Li X, Wang N, Li R, Ke W, Zhang D, Chen Z, Jiang Z, Liu Y, Chai L, Liu J, Hu Z, Guo W, Peng H, Yao Y, Sun Q, Ni Z, Xin M (2024) The TaWAK2-TaNAL1-TaDST pathway regulates leaf width via cytokinin signaling in wheat. Sci Adv, 10(35):eadp5541. https://doi.org/10.1126/sciadv.adp5541
Du D, Zhang D, Yuan J, Feng M, Li Z, Wang Z, Zhang Z, Li X, Ke W, Li R, Chen Z, Chai L, Hu Z, Guo W, Xing J, Su Z, Peng H, Xin M, Yao Y, Sun Q, Liu J, Ni Z (2021) FRIZZY PANICLE defines a regulatory hub for simultaneously controlling spikelet formation and awn elongation in bread wheat. New Phytol 231(2):814–833. https://doi.org/10.1111/nph.17388
Elliott C, Zhou F, Spielmeyer W, Panstruga R, Schulze-Lefert P (2002) Functional conservation of wheat and rice Mlo orthologs in defense modulation to the powdery mildew fungus. Mol Plant Microbe Interact 15(10):1069–1077. https://doi.org/10.1094/mpmi.2002.15.10.1069
Fang N, Jia C, Chen R, An J, Kang Z, Liu J (2024) The wheat CC-NBS-LRR protein TaRGA3 confers resistance to stripe rust by suppressing ascorbate peroxidase 6 activity. Plant Physiol, 197(1):kiae603 https://doi.org/10.1093/plphys/kiae603
Faris J, Fellers J, Brooks S, Gill B (2003) A bacterial artificial chromosome contig spanning the major domestication locus Q in wheat and identification of a candidate gene. Genetics 164:311–321. https://doi.org/10.1093/genetics/164.1.311
Faris JD, Zhang Z, Lu H, Lu S, Reddy L, Cloutier S, Fellers JP, Meinhardt SW, Rasmussen JB, Xu SS, Oliver RP, Simons KJ, Friesen TL (2010) A unique wheat disease resistance-like gene governs effector-triggered susceptibility to necrotrophic pathogens. Proc Natl Acad Sci U S A 107:13544–13549. https://doi.org/10.1073/pnas.1004090107
Feuillet C, Travella S, Stein N, Albar L, Nublat A, Keller B (2003) Map-based isolation of the leaf rust disease resistance gene Lr10 from the hexaploid wheat (Triticum aestivum L.) genome. Proc Natl Acad Sci U S A 100:15253–15258. https://doi.org/10.1073/pnas.2435133100
Ford BA, Foo E, Sharwood R, Karafiatova M, Vrána J, MacMillan C, Nichols DS, Steuernagel B, Uauy C, Doležel J, Chandler PM, Spielmeyer W (2018) Rht18 sSemidwarfism in wheat is due to increased GA 2-oxidaseA9 expression and reduced GA content. Plant Physiol 177:168–180. https://doi.org/10.1104/pp.18.00023
Fu D, Uauy C, Distelfeld A, Blechl A, Epstein L, Chen X, Sela H, Fahima T, Dubcovsky J (2009) A kinase-START gene confers temperature-dependent resistance to wheat stripe rust. Science 323:1357–1360. https://doi.org/10.1126/science.1166289
Gabay G, Wang H, Zhang J, Moriconi JI, Burguener GF, Gualano LD, Howell T, Lukaszewski A, Staskawicz B, Cho MJ, Tanaka J (2023) Dosage differences in 12-OXOPHYTODIENOATE REDUCTASE genes modulate wheat root growth. Nat commun 14(1):539. https://doi.org/10.1038/s41467-023-36248-y
Gadaleta A, Colasuonno P, Giove SL, Blanco A, Giancaspro A (2019) Map-based cloning of QFhb.mgb-2A identifies a WAK2 gene responsible for Fusarium head blight resistance in wheat. Sci Rep 9:6929. https://doi.org/10.1038/s41598-019-43334-z
Gao Z, Geng X, Xiang L, Shao C, Geng Q, Wu J, Yang Q, Liu S, Chen X (2024) TaVQ22 Interacts with TaWRKY19-2B to Negatively Regulate Wheat Resistance to Sheath Blight. Phytopathology 114(2):454–463. https://doi.org/10.1094/PHYTO-02-23-0058-FI
Gaurav K, Arora S, Silva P, Sánchez-Martín J, Horsnell R, Gao L, Brar GS, Widrig V, John Raupp W, Singh N, Wu S, Kale SM, Chinoy C, Nicholson P, Quiroz-Chávez J, Simmonds J, Hayta S, Smedley MA, Harwood W, Pearce S, Gilbert D, Kangara N, Gardener C, Forner-Martínez M, Liu J, Yu G, Boden SA, Pascucci A, Ghosh S, Hafeez AN, O'Hara T, Waites J, Cheema J, Steuernagel B, Patpour M, Justesen AF, Liu S,…
Ge M, Tang Y, Guan Y, Lv M, Zhou C, Ma H, Lv J (2024) TaWRKY31, a novel WRKY transcription factor in wheat, participates in regulation of plant drought stress tolerance. BMC Plant Biol, 24(1):27. https://doi.org/10.1186/s12870-023-04709-7
Goher F, Bai X, Liu S, Pu L, Xi J, Lei J, Kang Z, Jin Q, Guo J (2024) The Calcium-Dependent Protein Kinase TaCDPK7 Positively Regulates Wheat Resistance to Puccinia striiformis f. sp. tritici. Int J of Mol Sci 25(2):1048. https://doi.org/10.3390/ijms25021048
Guan Y, Wang K, Zhao J, Miao X, Li X, Song P, Hu H, Zhang S, Li C (2024) Genome-wide identification of TaeGRASs responsive to biotic stresses and functional analysis of TaeSCL6 in wheat resistance to powdery mildew. BMC Genomics 25(1):1149. https://doi.org/10.1186/s12864-024-11041-3
Hamdi K, Brini F, Kharrat N, Masmoudi K, Yakoubi I (2020) Abscisic Acid, Stress, and Ripening (TtASR1) Gene as a Functional Marker for Salt Tolerance in Durum Wheat. Biomed Res Int 2020:7876357. https://doi.org/10.1155/2020/7876357
Hanif M, Gao F, Liu J, Wen W, Zhang Y, Rasheed A, Xia X, He Z, Cao S (2015) TaTGW6-A1, an ortholog of rice TGW6, is associated with grain weight and yield in bread wheat. Mol Breed, 36(1):1. https://doi.org/10.1007/s11032-015-0425-z
He H, Zhu S, Zhao R, Jiang Z, Ji Y, Ji J, Qiu D, Li H, Bie T (2018) Pm21, encoding a typical CC-NBS-LRR protein, confers broad-spectrum resistance to wheat powdery mildew disease. Mol Plant 11:879–982. https://doi.org/10.1016/j.molp.2018.03.004
Hewitt T, Müller MC, Molnár I, Mascher M, Holušová K, Šimková H, Kunz L, Zhang J, Li J, Bhatt D, Sharma R, Schudel S, Yu G, Steuernagel B, Periyannan S, Wulff B, Ayliffe M, McIntosh R, Keller B, Lagudah E, Zhang P (2021a) A highly differentiated region of wheat chromosome 7AL encodes a Pm1a immune receptor that recognizes its corresponding AvrPm1a effector from Blumeria graminis. New Phytol 229(5…
Hewitt T, Zhang J, Huang L, Upadhyaya N, Li J, Park R, Hoxha S, McIntosh R, Lagudah E, Zhang P (2021b) Wheat leaf rust resistance gene Lr13 is a specific Ne2 allele for hybrid necrosis. Mol Plant 14(7):1025–1028. https://doi.org/10.1016/j.molp.2021.05.010
Himi E, Noda K (2005) Red grain colour gene (R) of wheat is a Myb-type transcription factor. Euphytica 143:239–242. https://doi.org/10.1007/s10681-005-7854-4
Hu MJ, Zhang HP, Liu K, Cao JJ, Wang SX, Jiang H, Wu ZY, Lu J, Zhu XF, Xia XC, Sun GL, Ma CX, Chang C (2016) Cloning and Characterization of TaTGW-7A Gene Associated with Grain Weight in Wheat via SLAF-seq-BSA. Front Plant Sci 7:1902. https://doi.org/10.3389/fpls.2016.01902
Huai B, Yuan P, Ma X, Zhang X, Jiang L, Zheng P, Yao M, Chen Z, Chen L, Shen Q, Kang Z, Liu J (2022) Sugar transporter TaSTP3 activation by TaWRKY19/61/82 enhances stripe rust susceptibility in wheat. New Phytol 236(1):266–282. https://doi.org/10.1111/nph.18331
Huang L, Brooks S, Li W, Fellers J, Trick H, Gill B (2003) Map-based cloning of leaf rust resistance gene Lr21 from the large and polyploid genome of bread wheat. Genetics 164:655–664. https://doi.org/10.1093/genetics/164.2.655
Huang L, Xie R, Hu Y, Du L, Wang F, Zhao X, Huang Y, Chen X, Hao M, Xu Q, Feng L, Wu B, Wei Z, Zhang L, Liu D (2024) A C2H2-type zinc finger protein TaZFP8-5B negatively regulates disease resistance. BMC Plant Biol 24(1):1116. https://doi.org/10.1186/s12870-024-05843-6
Hurni S, Brunner S, Buchmann G, Herren G, Jordan T, Krukowski P, Wicker T, Yahiaoui N, Mago R, Keller B (2013) Rye Pm8 and wheat Pm3 are orthologous genes and show evolutionary conservation of resistance function against powdery mildew. Plant J 76:957–969. https://doi.org/10.1111/tpj.12345
Hyles J, Vautrin S, Pettolino F, MacMillan C, Stachurski Z, Breen J, Berges H, Wicker T, Spielmeyer W (2017) Repeat-length variation in a wheat cellulose synthase-like gene is associated with altered tiller number and stem cell wall composition. J Exp Bot 68:1519–1529. https://doi.org/10.1093/jxb/erx051
Jia H, Xue S, Lei L, Fan M, Peng S, Li T, Nagarajan R, Carver B, Ma Z, Deng J, Yan L (2021) A semi-dominant NLR allele causes whole-seedling necrosis in wheat. Plant Physiol 186(1):483–496. https://doi.org/10.1093/plphys/kiab058
Jia XY, Xu CY, Jing RL, Li RZ, Mao XG, Wang JP, Chang XP (2008) Molecular cloning and characterization of wheat calreticulin (CRT) gene involved in drought-stressed responses. J Exp Bot 59(4):739-751. https://doi.org/10.1093/jxb/erm369
Kan J, Cai Y, Cheng C, Jiang C, Jin Y, Yang P (2022) Simultaneous editing of host factor gene TaPDIL5‐1 homoeoalleles confers wheat yellow mosaic virus resistance in hexaploid wheat. New Phytol 234(2):340–344. https://doi.org/10.1111/nph.18002
Khanfir E, Zribi I, Dhouib H, Ghorbel M, Hamdi K, Jrad O, Yacoubi I, Brini F (2024) Genome-Wide Identification of PR10 Family Members in Durum Wheat: Expression Profile and In Vitro Analyses of TdPR10.1 in Response to Various Stress Conditions. Plants (Basel), 13(22):3128. https://doi.org/10.3390/plants13223128
Klymiuk V, Fatiukha A, Raats D, Bocharova V, Huang L, Feng L, Jaiwar S, Pozniak C, Coaker G, Dubcovsky J, Fahima T (2020) Three previously characterized resistances to yellow rust are encoded by a single locus Wtk1. J Exp Bot 71(9):2561–2572. https://doi.org/10.1093/jxb/eraa020
Klymiuk V, Yaniv E, Huang L, Raats D, Fatiukha A, Chen S, Feng L, Frenkel Z, Krugman T, Lidzbarsky G, Chang W, Jääskeläinen MJ, Schudoma C, Paulin L, Laine P, Bariana H, Sela H, Saleem K, Sørensen CK, Hovmøller MS, Distelfeld A, Chalhoub B, Dubcovsky J, Korol AB, Schulman AH, Fahima T (2018) Cloning of the wheat Yr15 resistance gene sheds light on the plant tandem kinase-pseudokinase family. Nat …
Kolodziej MC, Singla J, Sánchez-Martín J, Zbinden H, Šimková H, Karafiátová M, Doležel J, Gronnier J, Poretti M, Glauser G, Zhu W, Köster P, Zipfel C, Wicker T, Krattinger S, Keller B (2021) A membrane-bound ankyrin repeat protein confers race-specific leaf rust disease resistance in wheat. Nat commun 12(1):956. https://doi.org/10.1038/s41467-020-20777-x
Krattinger SG, Lagudah ES, Spielmeyer W, Singh RP, Huerta-Espino J, McFadden H, Bossolini E, Selter LL, Keller B (2009) A putative ABC transporter confers durable resistance to multiple fungal pathogens in wheat. Science 323:1360–1363. https://doi.org/10.1126/science.1166453
Kumar RR, Niraj RK, Goswami S, Thimmegowda V, Mishra GP, Mishra D, Rai GK, Kumar SN, Viswanathan C, Tyagi A, Singh GP, Rai AK (2024) Characterization of putative calcium-dependent protein kinase-1 (TaCPK-1) gene: hubs in signalling and tolerance network of wheat under terminal heat. 3 Biotech, 14(6):150. https://doi.org/10.1007/s13205-024-03989-6
Kuzay S, Xu Y, Zhang J, Katz A, Pearce S, Su Z, Fraser M, Anderson JA, Brown-Guedira G, DeWitt N, Peters Haugrud A, Faris JD, Akhunov E, Bai G, Dubcovsky J (2019) Identification of a candidate gene for a QTL for spikelet number per spike on wheat chromosome arm 7AL by high-resolution genetic mapping. Theor Appl Genet 132(9):2689-2705. https://doi.org/10.1007/s00122-019-03382-5
Lagudah ES, Moullet O, Appels R (1997) Map-based cloning of a gene sequence encoding a nucleotide-binding domain and a leucine-rich region at the Cre3 nematode resistance locus of wheat. Genome 40(5):659-665. https://doi.org/10.1139/g97-087
Li H, Hua L, Zhao S, Hao M, Song R, Pang S, Liu Y, Chen H, Zhang W, Shen T, Gou JY, Mao H, Wang G, Hao X, Li J, Song B, Lan C, Li Z, Deng XW, Dubcovsky J, Wang X, Chen S (2023a) Cloning of the wheat leaf rust resistance gene Lr47 introgressed from Aegilops speltoides. Nat Commun 14(1):6072. https://doi.org/10.1038/s41467-023-41833-2
Li H, Men W, Ma C, Liu Q, Dong Z, Tian X, Wang C, Liu C, Gill HS, Ma P, Zhang Z, Liu B, Zhao Y, Sehgal SK, Liu W (2024a) Wheat powdery mildew resistance gene Pm13 encodes a mixed lineage kinase domain-like protein. Nat Commun, 15(1):2449. https://doi.org/10.1038/s41467-024-46814-7
Li J, Zhang C, Xu X, Su Y, Gao Y, Yang J, Xie C, Ma J (2024b) A MYB family transcription factor TdRCA1 from wild emmer wheat regulates anthocyanin biosynthesis in coleoptile. Theor Appl Genet 137(9):208. https://doi.org/10.1007/s00122-024-04723-9
Li M, Dong L, Li B, Wang Z, Xie J, Qiu D, Li Y, Shi W, Yang L, Wu Q, Chen Y, Lu P, Guo G, Zhang H, Zhang P, Zhu K, Li Y, Zhang Y, Wang R, Yuan C, Liu W, Yu D, Luo MC, Fahima T, Nevo E, Li H, Liu Z (2020) A CNL protein in wild emmer wheat confers powdery mildew resistance. New Phytol 228(3):1027–1037. https://doi.org/10.1111/nph.16761
Li M, Zhang H, Xiao H, Zhu K, Shi W, Zhang D, Wang Y, Yang L, Wu Q, Xie J, Chen Y, Qiu D, Guo G, Lu P, Li B, Dong L, Li W, Cui X, Li L, Tian X, Yuan C, Li Y, Yu D, Nevo E, Fahima T, Li H, Dong L, Zhao Y, Liu Z (2024c) A membrane associated tandem kinase from wild emmer wheat confers broad-spectrum resistance to powdery mildew. Nat Commun, 15(1):3124. https://doi.org/10.1038/s41467-024-47497-w
Li Y, Wei ZZ, Sela H, Govta L, Klymiuk V, Roychowdhury R, Chawla HS, Ens J, Wiebe K, Bocharova V, Ben-David R, Pawar PB, Zhang Y, Jaiwar S, Molnár I, Doležel J, Coaker G, Pozniak CJ, Fahima T (2023b) Dissection of a rapidly evolving wheat resistance gene cluster by long-read genome sequencing accelerated the cloning of Pm69. Plant Commun 5(1):1–15. https://doi.org/10.1016/j.xplc.2023.100646
Lin G, Chen H, Tian B, Sehgal SK, Singh L, Xie J, Rawat N, Juliana P, Singh N, Shrestha S, Wilson DL, Shult H, Lee H, Schoen AW, Tiwari VK, Singh RP, Guttieri MJ, Trick HN, Poland J, Bowden RL, Bai G, Gill B, Liu S (2022) Cloning of the broadly effective wheat leaf rust resistance gene Lr42 transferred from Aegilops tauschii. Nat commun 13(1):3044. https://doi.org/10.1038/s41467-022-30784-9
Liu J, Wei L, Wu Y, Wang Z, Wang H, Xiao J, Wang X, Sun L (2024a) Characterization of sucrose nonfermenting-1-related protein kinase 2 (SnRK2) gene family in Haynaldia villosa demonstrated SnRK2.9-V enhances drought and salt stress tolerance of common wheat. BMC Genomics, 25(1):209. https://doi.org/10.1186/s12864-024-10114-7
Liu S, Sehgal SK, Li J, Lin M, Trick HN, Yu J, Gill BS, Bai G (2013) Cloning and characterization of a critical regulator for preharvest sprouting in wheat. Genetics 195:263–273. https://doi.org/10.1534/genetics.113.152330
Liu W, Frick M, Huel R, Nykiforuk CL, Wang X, Gaudet DA, Eudes F, Conner RL, Kuzyk A, Chen Q, Kang Z, Laroche A (2014) The stripe rust resistance gene Yr10 encodes an evolutionary-conserved and unique CC–NBS–LRR sequence in wheat. Mol Plant 7:1740–1755. https://doi.org/10.1093/mp/ssu112
Liu X, Yang C, Wu S, Dong H, Wang G, Han X, Fan B, Shang Y, Dang C, Xie C, Wang Z (2024b) Genetic Basis Identification of a NLR Gene, TaRGA5-like, That Confers Partial Powdery Mildew Resistance in Wheat SJ106. Int J Mol Sci 25(12):6603. https://doi.org/10.3390/ijms25126603
Liu X, Zhang C, Zhang L, Huang J, Dang C, Xie C, Wang Z (2020) TaRPP13‐3, a CC‐NBS‐LRR‐like gene located on chr 7D, promotes disease resistance to wheat powdery mildew in Brock. Journal of phytopathology 168(11-1):688–699. https://doi.org/10.1111/jph.12949
Lu C, Du J, Chen H, Gong S, Jin Y, Meng X, Zhang T, Fu B, Molnár I, Holušová K, Said M, Xing L, Kong L, Doležel J, Li G, Wu J, Chen P, Cao A, Zhang R (2024a) Wheat Pm55 alleles exhibit distinct interactions with an inhibitor to cause different powdery mildew resistance. Nat Commun, 15(1):503. https://doi.org/10.1038/s41467-024-44796-0
Lu J, Chang C, Zhang HP, Wang SX, Sun G, Xiao SH, Ma CX (2015) Identification of a Novel Allele of TaCKX6a02 Associated with Grain Size, Filling Rate and Weight of Common Wheat. PLoS One 10(12):e0144765. https://doi.org/10.1371/journal.pone.0144765
Lu N, Lu M, Liu P, Xu H, Qiu X, Hu S, Wu Y, Bai S, Wu J, Xue S (2020) Fine mapping a broad-spectrum powdery mildew resistance gene in Chinese landrace Datoumai, PmDTM, and its relationship with Pm24. Plant Dis 104(6):1709–1714. https://doi.org/10.1038/s41467-020-14294-0
Lu X, Zhang F, Zhang C, Li G, Du Y, Zhao C, Zhao W, Gao F, Fu L, Liu X, Liu J, Wang X (2024b) TaTPS11 enhances wheat cold resistance by regulating source-sink factor. Plant Physiol Biochem, 211:108695. https://doi.org/10.1016/j.plaphy.2024.108695
Luo J, Rouse MN, Hua L, Li H, Li B, Li T, Zhang W, Gao C, Wang Y, Dubcovsky J, Chen S (2022) Identification and characterization of Sr22b, a new allele of the wheat stem rust resistance gene Sr22 effective against the Ug99 race group. Plant Biotechnol J 20(3):554–563. https://doi.org/10.1111/pbi.13737
Lv G, Jin X, Wang H, Wang Y, Wu Q, Wu H, Jiang F, Ma Y, An Y, Zhang M, Guo Y, Li S (2024) Cloning a novel reduced-height (Rht) gene TaOSCA1.4 from a QTL in wheat. Front Plant Sci, 15:1381243. https://doi.org/10.3389/fpls.2024.1381243
Lyu J, Wang D, Sun N, Yang F, Li X, Mu J, Zhou R, Zheng G, Yang X, Zhang C, Han C, Xia GM, Li G, Fan M, Xiao J, Bai MY (2024) The TaSnRK1-TabHLH489 module integrates brassinosteroid and sugar signalling to regulate the grain length in bread wheat. Plant Biotechnol J, 22(7):1989–2006. https://doi.org/10.1111/pbi.14319
Ma C, Tian X, Dong Z, Li H, Chen X, Liu W, Yin G, Ma S, Zhang L, Cao A, Liu C, Yan H, Sehgal SK, Zhang Z, Liu B, Wang S, Liu Q, Zhao Y, Zhao Y (2024) An Aegilops longissima NLR protein with integrated CC-BED module mediates resistance to wheat powdery mildew. Nat Commun, 15(1):8281. https://doi.org/10.1038/s41467-024-52670-2
Ma X, Feng DS, Wang HG, Li XF, Kong LR (2011) Cloning and expression analysis of wheat cytokinin oxidase/dehydrogenase gene TaCKX3. Plant Mol Biol Rep 29:98-105. https://doi.org/10.1007/s11105-010-0209-x
Mago R, Zhang P, Vautrin S, Šimková H, Bansal U, Luo MC, Rouse M, Karaoglu H, Periyannan S, Kolmer J, Jin Y, Ayliffe MA, Bariana H, Park RF, McIntosh R, Doležel J, Bergès H, Spielmeyer W, Lagudah ES, Ellis JG, Dodds PN (2015) The wheat Sr50 gene reveals rich diversity at a cereal disease resistance locus. Nat Plants 1:1–3. https://doi.org/10.1038/nplants.2015.186
Marchal C, Zhang J, Zhang P, Fenwick P, Steuernagel B, Adamski NM, Boyd L, McIntosh R, Wulff BB, Berry S, Lagudah E, Uauy C (2018) BED-domain-containing immune receptors confer diverse resistance spectra to yellow rust. Nat Plants 4:662–668. https://doi.org/10.1038/s41477-018-0236-4
Moore JW, Herrera-Foessel S, Lan C, Schnippenkoetter W, Ayliffe M, Huerta-Espino J, Lillemo M, Viccars L, Milne R, Periyannan S, Kong X, Spielmeyer W, Talbot M, Bariana H, Patrick JW, Dodds P, Singh R, Lagudah E (2015) A recently evolved hexose transporter variant confers resistance to multiple pathogens in wheat. Nat Genet 47:1494–1498. https://doi.org/10.1038/ng.3439
Mu Y, Shi L, Tian H, Tian H, Zhang J, Zhao F, Zhang Q, Zhang S, Geng G (2024) Characterization and transformation of TtMYB1 transcription factor from Tritipyrum to improve salt tolerance in wheat. BMC Genomics, 25(1):163. https://doi.org/10.1186/s12864-024-10051-5
Nemoto Y, Kisaka M, Fuse T, Yano M, Ogihara Y (2003) Characterization and functional analysis of three wheat genes with homology to the CONSTANS flowering time gene in transgenic rice. Plant J 36(1):82-93. https://doi.org/10.1046/j.1365-313X.2003.01859.x
Ni F, Qi J, Hao Q, Lyu B, Luo MC, Wang Y, Chen F, Wang S, Zhang C, Epstein L, Zhao X, Wang H, Zhang X, Chen C, Sun L, Fu D (2017) Wheat Ms2 encodes for an orphan protein that confers male sterility in grass species. Nat Commun 8:15121. https://doi.org/10.1038/ncomms15121
Ni F, Zheng Y, Liu X, Yu Y, Zhang G, Epstein L, Mao X, Wu J, Yuan C, Lv B, Yu H, Li J, Zhao Q, Yang Q, Liu J, Qi J, Fu D, Wu J (2023) Sequencing trait-associated mutations to clone wheat rust-resistance gene YrNAM. Nat Commun 14(1):4353. https://doi.org/10.1038/s41467-023-39993-2
Osman K, Desjardins S, Simmonds J, Burridge A, Kanyuka K, Henderson I, Edwards K, Uauy C, Franklin F, Higgins J, Sanchez‐Moran E (2024) FIGL1 prevents aberrant chromosome associations and fragmentation and limits crossovers in polyploid wheat meiosis. New Phytol 244(2):528–541. https://doi.org/10.1111/nph.19716
Pan X, Nie X, Gao W, Yan S, Feng H, Cao J, Lu J, Shao H, Ma C, Chang C, Zhang H (2024) Identification of genetic loci and candidate genes underlying freezing tolerance in wheat seedlings. Theor Appl Genet, 137(3):57. https://doi.org/10.1007/s00122-024-04564-6
Peng J, Richards DE, Hartley NM, Murphy GP, Devos KM, Flintham JE, Beales J, Fish LJ, Worland AJ, Pelica F, Sudhakar D (1999) ‘Green revolution’ genes encode mutant gibberellin response modulators. Nature 400:256–261. https://doi.org/10.1038/22307
Periyannan S, Moore J, Ayliffe M, Bansal U, Wang X, Huang L, Deal K, Luo M, Kong X, Bariana H, Mago R, Mcintosh R, Dodds P, Dvorak J, Lagudah E (2013) The gene Sr33, an ortholog of barley Mla genes, encodes resistance to wheat stem rust race Ug99. Science 341:786–788. https://doi.org/10.1126/science.1239028
Qiu, JW., Schürch, A.C., Yahiaoui, N. et al. (2007) Physical mapping and identification of a candidate for the leaf rust resistance gene Lr1 of wheat. Theor Appl Genet 115, 159–168. https://doi.org/10.1007/s00122-007-0551-z
Rawat N, Pumphrey MO, Liu S, Zhang X, Tiwari VK, Ando K, Trick HN, Bockus WW, Akhunov E, Anderson JA, Gill BS (2016) Wheat Fhb1 encodes a chimeric lectin with agglutinin domains and a pore-forming toxin-like domain conferring resistance to Fusarium head blight. Nat Genet 48:1576–1580. https://doi.org/10.1038/ng.3706
Ren J, Song P, Li R, Wang Q, Zhao B, Wang B, Li Q (2024) TaCRT3 Is a Positive Regulator of Resistance to Blumeria graminis f. sp. tritici in Wheat. Phytopathology, 114(3):641–652. https://doi.org/10.1094/phyto-08-23-0276-r
Rey MD, Martín AC, Higgins J, Swarbreck D, Uauy C, Shaw P, Moore G (2017) Exploiting the ZIP4 homologue within the wheat Ph1 locus has identified two lines exhibiting homoeologous crossover in wheat-wild relative hybrids. Mol Breed 37(8):95. https://doi.org/10.1007/s11032-017-0700-2
Saintenac C, Cambon F, Aouini L, Verstappen E, Ghaffary SM, Poucet T, Marande W, Berges H, Xu S, Jaouannet M, Favery B, Alassimone J, Sánchez-Vallet A, Faris J, Kema G, Robert O, Langin T (2021) A wheat cysteine-rich receptor-like kinase confers broad-spectrum resistance against Septoria tritici blotch. Nat Commun 12(1):433. https://doi.org/10.1038/s41467-020-20685-0
Saintenac C, Lee WS, Cambon F, Rudd JJ, King RC, Marande W, Powers SJ, Bergès H, Phillips AL, Uauy C, Hammond-Kosack KE, Langin T, Kanyuka K (2018) Wheat receptor-kinase-like protein Stb6 controls gene-for-gene resistance to fungal pathogen Zymoseptoria tritici. Nat Genet 50:368–374. https://doi.org/10.1038/s41588-018-0051-x
Saintenac C, Zhang W, Salcedo A, Rouse MN, Trick HN, Akhunov E, Dubcovsky J (2013) Identification of wheat gene Sr35 that confers resistance to Ug99 stem rust race group. Science 341:783–786. https://doi.org/10.1126/science.1239022
Sánchez-Martín J, Steuernagel B, Ghosh S, Herren G, Hurni S, Adamski N, Vrána J, Kubaláková M, Krattinger SG, Wicker T, Doležel J, Keller B, Wulff BBH (2016) Rapid gene isolation in barley and wheat by mutant chromosome sequencing. Genome Biol 17:1–7. https://doi.org/10.1186/s13059-016-1082-1
Sánchez-Martín J, Widrig V, Herren G, Wicker T, Zbinden H, Gronnier J, Spörri L, Praz CR, Heuberger M, Kolodziej MC, Isaksson J, Steuernagel B, Karafiátová M, Doležel J, Zipfel C, Keller B (2021) Wheat Pm4 resistance to powdery mildew is controlled by alternative splice variants encoding chimeric proteins. Nat Plants 7(3):327–741. https://doi.org/10.1038/s41477-021-00869-2
Serra H, Svačina R, Baumann U, Whitford R, Sutton T, Bartoš J, Sourdille P (2021) Ph2 encodes the mismatch repair protein MSH7-3D that inhibits wheat homoeologous recombination. Nat commun 12(1):803. https://doi.org/10.1038/s41467-021-21127-1
Shan S, Tang P, Wang R, Ren Y, Wu B, Yan N, Zhang G, Niu N, Song Y (2024) The characteristic analysis of TaTDF1 reveals its function related to male sterility in wheat (Triticum aestivum L.). BMC Plant Biol 24(1):746. https://doi.org/10.1186/s12870-024-05456-z
Sharma D, Avni R, Gutierrez-Gonzalez J, Kumar R, Sela H, Prusty MR, Shatil-Cohen A, Molnár I, Holušová K, Said M, Doležel J, Millet E, Khazan-Kost S, Landau U, Bethke G, Sharon O, Ezrati S, Ronen M, Maatuk O, Eilam T, Manisterski J, Ben-Yehuda P, Anikster Y, Matny O, Steffenson BJ, Mascher M, Brabham HJ, Moscou MJ, Liang Y, Yu G, Wulff BBH, Muehlbauer G, Minz-Dub A, Sharon A (2024) A single NLR g…
Shi G, Zhang Z, Friesen TL, Raats D, Fahima T, Brueggeman RS, Lu S, Trick HN, Liu Z, Chao W, Frenkel Z, Xu S, Rasmussen J, Faris J (2016) The hijacking of a receptor kinase–driven pathway by a wheat fungal pathogen leads to disease. Sci Adv 2:e1600822. https://doi.org/10.1126/sciadv.1600822
Shu W, Yuan J, Zhang J, Wang S, Ba Q, Li G, Zhang G (2024) The stripe rust effector Pst3180.3 inhibits the transcriptional activity of TaMYB4L to modulate wheat immunity and analyzes the key active sites of the interaction conformation. Int J of Biol Macromol 280(1):135584. https://doi.org/10.1016/j.ijbiomac.2024.135584
Singh SP, Hurni S, Ruinelli M, Brunner S, Sanchez-Martin J, Krukowski P, Peditto D, Buchmann G, Zbinden H, Keller B (2018) Evolutionary divergence of the rye Pm17 and Pm8 resistance genes reveals ancient diversity. Plant Mol Biol 98:249–260. https://doi.org/10.1007/s11103-018-0780-3
Srichumpa P, Brunner S, Keller B, Yahiaoui N (2005) Allelic Series of Four Powdery Mildew Resistance Genes at the Pm3 Locus in Hexaploid Bread Wheat. Plant Physiol 139(2):885–895. https://doi.org/10.1104/pp.105.062406
Steuernagel B, Periyannan SK, Hernández-Pinzón I, Witek K, Rouse MN, Yu G, Hatta A, Ayliffe M, Bariana H, Jones JD, Lagudah ES, Wulff BBH (2016) Rapid cloning of disease-resistance genes in plants using mutagenesis and sequence capture. Nat Biotechnol 34:652–655. https://doi.org/10.1038/nbt.3543
Su Z, Hao C, Wang L, Dong Y, Zhang X (2010) Identification and development of a functional marker of TaGW2 associated with grain weight in bread wheat (Triticum aestivum L.). Theor Appl Genet 122(1):211-223. https://doi.org/10.1007/s00122-010-1437-z
Tang P, Shan S, Wang R, Xu W, Yan N, Niu N, Zhang G, Gao X, Min D, Song Y (2024) Active oxygen generation induced by the glucose sensor TaHXK7-1A decreased the drought resistance of transgenic Arabidopsis and wheat (Triticum aestivum L.). Plant Physiol Biochem, 207:108410. https://doi.org/10.1016/j.plaphy.2024.108410
Thind AK, Wicker T, Šimková H, Fossati D, Moullet O, Brabant C, Vrána J, Doležel J, Krattinger SG (2017) Rapid cloning of genes in hexaploid wheat using cultivar-specific long-range chromosome assembly. Nat Biotechnol 35:793–796. https://doi.org/10.1038/nbt.3877
Tian X, Xia X, Xu D, Liu Y, Xie L, Hassan MA, Song J, Li F, Wang D, Zhang Y, Hao Y, Li G, Chu C, He Z, Cao S (2022) Rht24b, an ancient variation of TaGA2ox‐A9, reduces plant height without yield penalty in wheat. New Phytol 233(2):738–750. https://doi.org/doi.org/10.1111/nph.17808
Uauy C, Distelfeld A, Fahima T, Blechl A, Dubcovsky J (2006) A NAC gene regulating senescence improves grain protein, zinc, and iron content in wheat. Science 314(5803):1298-12301. https://doi.org/10.1126/science.1133649
Upadhyaya NM, Mago R, Panwar V, Hewitt T, Luo M, Chen J, Sperschneider J, Nguyen-Phuc H, Wang A, Ortiz D, Hac L, Bhatt D, Li F, Zhang J, Ayliffe M, Figueroa M, Kanyuka K, Ellis JG, Dodds PN (2021) Genomics accelerated isolation of a new stem rust avirulence gene–wheat resistance gene pair. Nat Plants 7(9):1220–1228. https://doi.org/10.1038/s41477-021-00971-5
Walkowiak S, Gao L, Monat C, Haberer G, Kassa MT, Brinton J, Ramirez-Gonzalez RH, Kolodziej MC, Delorean E, Thambugala D, Klymiuk V, Byrns B, Gundlach H, Bandi V, Siri JN, Nilsen K, Aquino C, Himmelbach A, Copetti D, Ban T, Venturini L, Bevan M, Clavijo B, Koo DH, Ens J, Wiebe K, N'Diaye A, Fritz AK, Gutwin C, Fiebig A, Fosker C, Fu BX, Accinelli GG, Gardner KA, Fradgley N, Gutierrez-Gonzalez J, …
Wang H, Sun S, Ge W, Zhao L, Hou B, Wang K, Lyu Z, Chen L, Xu S, Guo J, Li M, Su P, Li X, Wang G, Bo C, Fang X, Zhuang W, Cheng X, Wu J, Dong L, Chen W, Li W, Xiao G, Zhao J, Hao Y, Xu Y, Gao Y, Liu W, Liu Y, Yin H, Li J, Li X, Zhao Y, Wang X, Ni F, Ma X, Li A, Xu S, Bai G, Nevo E, Gao C, Ohm H, Kong L (2020a) Horizontal gene transfer of Fhb7 from fungus underlies Fusarium head blight resistance …
Wang H, Zou S, Li Y, Lin F, Tang D (2020b) An ankyrin-repeat and WRKY-domain-containing immune receptor confers stripe rust resistance in wheat. Nat Commun 11(1):1353. https://doi.org/10.1038/s41467-020-15139-6
Wang J, Li R, Mao X, Jing R (2017) Functional analysis and marker development of TaCRT-D gene in common wheat (Triticum aestivum L.). Front Plant Sci 8:1557. https://doi.org/10.3389/fpls.2017.01557
Wang Q, Tang Y, Li Y, Ren J, Zuo H, Cheng P, Li Q, Wang B (2024a) Abscisic acid‐, stress‐, ripening‐induced 2 like protein, TaASR2L, promotes wheat resistance to stripe rust. Mol Pl Pathology 25(11):e70028. https://doi.org/10.1111/mpp.70028
Wang R, Yu M, Zhao X, Xia J, Cang J, Zhang D (2024b) Overexpression of TaMPK3 enhances freezing tolerance by increasing the expression of ICE-CBF-COR related genes in the Arabidopsis thaliana. Funct Plant Biol, 51:FP23144. https://doi.org/10.1071/fp23144
Wang W, Li H, Qiu L, Wang H, Pan W, Yang Z, Wei W, Liu N, Sun J, Hu Z, Ma J, Ni Z, Li Y, Sun Q, Xie C (2024c) Fine-mapping of LrN3B on wheat chromosome arm 3BS, one of the two complementary genes for adult-plant leaf rust resistance. Theor Appl Genet, 137(9):203. https://doi.org/10.1007/s00122-024-04706-w
Wang X, Chen W, Zhi P, Chang C (2024d) Wheat Transcription Factor TaMYB60 Modulates Cuticular Wax Biosynthesis by Activating TaFATB and TaCER1 Expression. Int J of Mol Sci 25(19):10335. https://doi.org/10.3390/ijms251910335
Wang X, Fu Y, Liu X, Chang C (2024e) Wheat MIXTA-like Transcriptional Activators Positively Regulate Cuticular Wax Accumulation. Int J of Mol Sci 25(12):6557. https://doi.org/10.3390/ijms25126557
Wang Y, Abrouk M, Gourdoupis S, Koo DH, Karafiátová M, Molnár I, Holušová K, Doležel J, Athiyannan N, Cavalet-Giorsa E, Jaremko Ł, Poland J, Krattinger SG (2023) An unusual tandem kinase fusion protein confers leaf rust resistance in wheat. Nat Genet 55(6):914–920. https://doi.org/10.1038/s41588-023-01401-2
Wang Z, Xu H, Wang F, Sun L, Meng X, Li Z, Xie C, Jiang H, Ding G, Hu X, Gao Y, Qin R, Zhao C, Sun H, Cui F, Wu Y (2024f) EMS-induced missense mutation in TaCHLI-7D affects leaf color and yield-related traits in wheat. Theor Appl Genet, 137(10):223. https://doi.org/10.1007/s00122-024-04740-8
Wei W, Liu N, Zhang S, Zhang J, Pan W, Xie X, Yang Z, Sun J, Ma J, Hu Z, Guo W, Luo Q, Xie J, He F, Li Y, Xie C, Sun Q (2024) Mapping of powdery mildew resistance genes transferred to common wheat from wild emmer wheat revealed three functional Pm60 haplotypes. Crop J 12(2):540–548. https://doi.org/10.1016/j.cj.2024.01.015
Wu L, Li G, Li D, Dong C, Zhang X, Zhang L, Yang Z, Kong X, Xia C, Chen J, Liu X (2024) Identification and functional analysis of a chromosome 2D fragment harboring TaFPF1 gene with the potential for yield improvement using a late heading wheat mutant. Theor Appl Genet 137(4):92. https://doi.org/10.1007/s00122-024-04593-1
Wu Q, Zhao F, Chen Y, Zhang P, Zhang H, Guo G, Xie J, Dong L, Lu P, Li M, Ma S, Fahima T, Nevo E, Li H, Zhang Y, Liu Z (2021) Bulked segregant CGT‐Seq‐facilitated map‐based cloning of a powdery mildew resistance gene originating from wild emmer wheat (Triticum dicoccoides). Plant Biotechnol J 19:1288–1290. https://doi.org/10.1111/pbi.13609
Xia J, Liang J, Yu M, Wang R, Sun C, Song H, Xu Q, Cang J, Wang Y, Zhang D (2023) Wheat MEDIATOR25, TaMED25, plays roles in freezing tolerance possibly through the jasmonate pathway. Env Exp Bot 202:105552. https://doi.org/10.1016/j.envexpbot.2023.105552
Xiang Y, Lu YH, Song M, Wang Y, Xu W, Wu L, Wang H, Ma Z (2015) Overexpression of a Triticum aestivum Calreticulin gene (TaCRT1) Improves Salinity Tolerance in Tobacco. PLoS One 10(10):e0140591. https://doi.org/10.1371/journal.pone.0140591
Xie J, Guo G, Wang Y, Hu T, Wang L, Li J, Qiu D, Li Y, Wu Q, Lu P, Chen Y, Dong L, Li M, Zhang H, Zhang P, Zhu K, Li B, Deal KR, Huo N, Zhang Y, Luo MC, Liu S, Gu YQ, Li H, Liu Z (2020) A rare single nucleotide variant in Pm5e confers powdery mildew resistance in common wheat. New Phytol 228:1011–1026. https://doi.org/10.1111/nph.16762
Xie Z, Zhang Q, Xia C, Dong C, Li D, Liu X, Kong X, Zhang L (2024) Identification of the early leaf senescence gene ELS3 in bread wheat (Triticum aestivum L.). Planta, 259(1):5. https://doi.org/10.1007/s00425-023-04278-x
Xing L, Hu P, Liu J, Witek K, Zhou S, Xu J, Zhou W, Gao L, Huang Z, Zhang R, Wang X, Chen P, Wang H, Jones J, Karafiátová M, Vrána J, Bartoš J, Doležel J, Tian Y, Wu Y, Cao A (2018) Pm21 from Haynaldia villosa encodes a CC-NBS-LRR protein conferring powdery mildew resistance in wheat. Mol Plant 11:874–878. https://doi.org/10.1016/j.molp.2018.02.013
Xiong H, Zhou C, Fu M, Guo H, Xie Y, Zhao L, Gu J, Zhao S, Ding Y, Li Y, Zhang J, Wang K, Li X, Liu L (2022) Cloning and functional characterization of Rht8, a “Green Revolution” replacement gene in wheat. Mol Plant 15(3):373–376. https://doi.org/10.1016/j.molp.2022.01.014
Xu J, Wang M, Ren Y, Luo W, Zhang L, Liu S, Hu P (2024a) A newly identified photosystem II Subunit P gene TaPsbP4A-1 in Triticeae species negatively regulates wheat powdery mildew resistance. Frontiers in Pl Sci 15(1):1452281. https://doi.org/10.3389/fpls.2024.1452281
Xu W, Guo Q, Liu P, Dai S, Wu C, Yang G, Huang J, Zhang S, Song J, Zheng C, Yan K (2024b) A long non-coding RNA functions as a competitive endogenous RNA to modulate TaNAC018 by acting as a decoy for tae-miR6206. Pl Mol Biol 114(3):1–18. https://doi.org/10.1007/s11103-024-01448-7
Yahiaoui N, Srichumpa P, Dudler R, Keller B (2004) Genome analysis at different ploidy levels allows cloning of the powdery mildew resistance gene Pm3b from hexaploid wheat. Plant J 37:528–538. https://doi.org/10.1046/j.1365-313X.2003.01977.x
Yan L, Fu D, Li C, Blechl A, Tranquilli G, Bonafede MA, Sanchez A, Valarik M, Yasuda S, Dubcovsky J (2006) The wheat and barley vernalization gene VRN3 is an orthologue of FT. Proc Natl Acad Sci U S A 103:19581–19586. https://doi.org/10.1073/pnas.0607142103
Yan L, Loukoianov A, Blechl A, Tranquilli G, Ramakrishna W, SanMiguel P, Bennetzen JL, Echenique V, Dubcovsky J (2004) The wheat VRN2 gene is a flowering repressor down-regulated by vernalization. Science 303:1640–1644. https://doi.org/10.1126/science.1094305
Yan L, Loukoianov A, Tranquilli G, Helguera M, Fahima T, Dubcovsky J (2003) Positional cloning of the wheat vernalization gene VRN1. Proc Natl Acad Sci U S A 100: 6263–6268. https://doi.org/10.1073/pnas.0937399100
Yan X, Li M, Zhang P, Yin G, Zhang H, Gebrewahid TW, Zhang J, Dong L, Liu D, Liu Z, Li Z (2021) High-temperature wheat leaf rust resistance gene Lr13 exhibits pleiotropic effects on hybrid necrosis. Mol Plant 14(7):1029–932. https://doi.org/10.1016/j.molp.2021.05.009
Yang J, Zhou Y, Wu Q, Chen Y, Zhang P, Zhang Y, Hu W, Wang X, Zhao H, Dong L, Han J, Liu Z, Cao T (2019) Molecular characterization of a novel TaGL3-5A allele and its association with grain length in wheat (Triticum aestivum L.). Theor Appl Genet 132(6):1799-1814. https://doi.org/10.1007/s00122-019-03316-1
Yu G, Matny O, Champouret N, Steuernagel B, Moscou MJ, Hernández-Pinzón I, Green P, Hayta S, Smedley M, Harwood W, Kangara N, Yue Y, Gardener C, Banfield MJ, Olivera PD, Welchin C, Simmons J, Millet E, Minz-Dub A, Ronen M, Avni R, Sharon A, Patpour M, Justesen AF, Jayakodi M, Himmelbach A, Stein N, Wu S, Poland J, Ens J, Pozniak C, Karafiátová M, Molnár I, Doležel J, Ward ER, Reuber TL, Jones JDG…
Yu G, Matny O, Gourdoupis S, Rayapuram N, Aljedaani FR, Wang YL, Nürnberger T, Johnson R, Crean EE, Saur IM, Gardener C, Yue Y, Kangara N, Steuernagel B, Hayta S, Smedley M, Harwood W, Patpour M, Wu S, Poland J, Jones JDG, Reuber TL, Ronen M, Sharon A, Rouse MN, Xu S, Holušová K, Bartoš J, Molnár I, Karafiátová M, Hirt H, Blilou I, Jaremko Ł, Doležel J, Steffenson BJ, Wulff BBH (2023) The wheat s…
Yu Y, Zhang L, Wu Y, Hu H, Jia J, Wu J, Li C (2025) Genome-wide identification of SAP family genes and characterization of TaSAP6-A1 to improve Cd tolerance in Triticum aestivum L. Int J of Biol Macromol 284(1):137415. https://doi.org/10.1016/j.ijbiomac.2024.137415
Yuan Y, Lyu B, Qi J, Liu X, Wang Y, Delaplace P, Du Y (2024) A novel regulator of wheat tillering LT1 identified by using an upgraded BSA method, uni-BSA. Mol Breed, 44(7):47. https://doi.org/10.1007/s11032-024-01484-7
Zhang C, Huang L, Zhang H, Hao Q, Lyu B, Wang M, Epstein L, Liu M, Kou C, Qi J, Chen F, Li M, Gao G, Ni F, Zhang L, Hao M, Wang J, Chen X, Luo MC, Zheng Y, Wu J, Liu D, Fu D (2019) An ancestral NB-LRR with duplicated 3′ UTRs confers stripe rust resistance in wheat and barley. Nat commun 10:4023. https://doi.org/10.1038/s41467-019-11872-9
Zhang J, Hewitt TC, Boshoff WH, Dundas I, Upadhyaya N, Li J, Patpour M, Chandramohan S, Pretorius ZA, Hovmøller M, Schnippenkoetter W, Park RF, Mago R, Periyannan S, Bhatt D, Hoxha S, Chakraborty S, Luo M, Dodds P, Steuernagel B, Wulff BBH, Ayliffe M, McIntosh RA, Zhang P, Lagudah ES (2021a) A recombined Sr26 and Sr61 disease resistance gene stack in wheat encodes unrelated NLR genes. Nat Commun …
Zhang J, Li C, Zhang W, Zhang X, Mo Y, Tranquilli GE, Vanzetti LS, Dubcovsky J (2023a) Wheat plant height locus RHT25 encodes a PLATZ transcription factor that interacts with DELLA (RHT1). Proc Natl Acad Sci U S A 120(19):e2300203120. https://doi.org/10.1073/pnas.2300203120
Zhang J, Liu W, Yang X, Gao A, Li X, Wu X, Li L (2010) Isolation and characterization of two putative cytokinin oxidase genes related to grain number per spike phenotype in wheat. Mol Biol Rep 38(4):2337-2347. https://doi.org/10.1007/s11033-010-0367-9
Zhang J, Nirmala J, Chen S, Jost M, Steuernagel B, Karafiatova M, Hewitt T, Li H, Edae E, Sharma K, Hoxha S, Bhatt D, Antoniou-Kourounioti R, Dodds P, Wulff BBH, Dolezel J, Ayliffe M, Hiebert C, McIntosh R, Dubcovsky J, Zhang P, Rouse MN, Lagudah E (2023b) Single amino acid change alters specificity of the multi-allelic wheat stem rust resistance locus SR9. Nat Commun 14(1):7354. https://doi.org/…
Zhang J, Zhang Z, Zhang R, Yang C, Zhang X, Chang S, Chen Q, Rossi V, Zhao L, Xiao J, Xin M, Du J, Guo W, Hu Z, Liu J, Peng H, Ni Z, Sun Q, Yao Y (2024a) Type I MADS-box transcription factor TaMADS-GS regulates grain size by stabilizing cytokinin signalling during endosperm cellularization in wheat. Plant Biotechnol J 22(1):200–215. https://doi.org/10.1111/pbi.14180
Zhang L, Liu Y, Wang Q, Wang C, Lv S, Wang Y, Wang J, Wang Y, Yuan J, Zhang H, Kang Z, Ji W (2022a) An alternative splicing isoform of wheat TaYRG1 resistance protein activates immunity by interacting with dynamin-related proteins. J Exp Bot 73(16):5474–5489. https://doi.org/10.1093/jxb/erac245
Zhang L, Zhao YL, Gao LF, Zhao GY, Zhou RH, Zhang BS, Jia JZ (2012) TaCKX6-D1, the ortholog of rice OsCKX2, is associated with grain weight in hexaploid wheat. New Phytol 195(3):574-584. https://doi.org/10.1111/j.1469-8137.2012.04194.x
Zhang L, Zhou H, Fu X, Zhou N, Liu M, Bai S, Zhao X, Cheng R, Li S, Zhang D (2024b) Identification and map-based cloning of an EMS-induced mutation in wheat gene TaSP1 related to spike architecture. Theor Appl Genet, 137(6):119. https://doi.org/10.1007/s00122-024-04621-0
Zhang M, Han X, Wang H, Sun J, Guo B, Gao M, Xu H, Zhang G, Li H, Cao X, Li N, Xu Y, Wu Q, Wang C, Zhang G, Yuan Y, Man J, Pu Y, Lv G, Qu C, Sun J, Cheng X, Dong X, Kong F, Zhao Y, An Y, Yuan Y, Guo Y, Li S (2024c, preprint) Efficient cloning of genes for wheat yield component traits from QTLs via sequencing of the RIL population. BioRxiv preprint. https://doi.org/10.1101/2024.02.22.574000
Zhang M, Hui J, Chen Y, Gu X, Tian H (2024d) TaNAR2.1 and TaNAR2.2 differ in influencing nitrogen uptake and growth of wheat (Triticum aestivum L.). Int J Biol Macromol, 281(pt 3):136320. https://doi.org/10.1016/j.ijbiomac.2024.136320
Zhang P, Guo L, Long J, Chen T, Gao W, Zhang X, Ma J, Wang P, Yang D (2024e) Genome-wide identification of phytosulfokine (PSK) peptide family reveals TaPSK1 gene involved in grain development of wheat (Triticum aestivum L.). Chem Biol Techn in Agr 11(1):121. https://doi.org/10.1186/s40538-024-00650-5
Zhang P, He Z, Tian X, Gao F, Xu D, Liu J, Wen W, Fu L, Li G, Sui X, Xia X, Wang C, Cao S (2017a) Cloning of TaTPP-6AL1 associated with grain weight in bread wheat and development of functional marker. Mol Breed 37(6):78. https://doi.org/10.1007/s11032-017-0676-y
Zhang W, Chen S, Abate Z, Nirmala J, Rouse MN, Dubcovsky J (2017b) Identification and characterization of Sr13, a tetraploid wheat gene that confers resistance to the Ug99 stem rust race group. Proc Natl Acad Sci USA 114:E9483–E9492. https://doi.org/10.1073/pnas.1706277114
Zhang Y, Qin J, Hou J, Liu C, Geng S, Qin M, Li W, Dai Z, Wu Z, Lei Z, Zhou Z (2024f) Identification of the Brassinazole-Resistant (BZR) Gene Family in Wheat (Triticum aestivum L.) and the Molecular Cloning and Functional Characterization of TaBZR2.1. Int J Mol Sci, 25(23):12545. https://doi.org/10.3390/ijms252312545
Zhang Z, Running KL, Seneviratne S, Peters Haugrud AR, Szabo‐Hever A, Shi G, Brueggeman R, Xu SS, Friesen TL, Faris JD (2021b) A protein kinase–major sperm protein gene hijacked by a necrotrophic fungal pathogen triggers disease susceptibility in wheat. Plant J 106(3):720–732. https://doi.org/10.1111/tpj.15194
Zhao Y, Dong Z, Miao J, Liu Q, Ma C, Tian X, He J, Bi H, Yao W, Li T, Gill HS, Zhang Z, Cao A, Liu B, Li H, Sehgal SK, Liu W (2024a) Pm57 from Aegilops searsii encodes a tandem kinase protein and confers wheat powdery mildew resistance. Nat Commun 15(1):4796. https://doi.org/10.1038/s41467-024-49257-2
Zhao Y, He J, Liu M, Miao J, Ma C, Feng Y, Qian J, Li H, Bi H, Liu W (2024b) The SPL transcription factor TaSPL6 negatively regulates drought stress response in wheat. Plant Physiol Biochem 206:108264. https://doi.org/10.1016/j.plaphy.2023.108264
Zheng J, Liu H, Wang Y, Wang L, Chang X, Jing R, Hao C, Zhang X (2014) TEF-7A, a transcript elongation factor gene, influences yield-related traits in bread wheat (Triticum aestivum L.). J Exp Bot 65(18):5351-5365. https://doi.org/10.1093/jxb/eru306
Zhou L, Chang G, Shen C, Teng W, He X, Zhao X, Jing Y, Huang Z, Tong Y (2024) Functional divergences of natural variations of TaNAM-A1 in controlling leaf senescence during wheat grain filling. J Integr Plant Biol, 66(6):1242–1260. https://doi.org/10.1111/jipb.13658
Zhu S, Liu C, Gong S, Chen Z, Chen R, Liu T, Liu R, Du H, Guo R, Li G, Li M, Fan R, Liu Z, Shen Q, Gao A, Ma P, He H (2023) Orthologous genes Pm12 and Pm21 from two wild relatives of wheat show evolutionary conservation but divergent powdery mildew resistance. Plant Commun 4(2):1–13. https://doi.org/10.1016/j.xplc.2022.100472
Zou S, Wang H, Li Y, Kong Z, Tang D (2018) The NB‐LRR gene Pm60 confers powdery mildew resistance in wheat. New Phytol 218:298–309. https://doi.org/10.1111/nph.14964
